# Supplementary material for: Mannose and glycine: Metabolites with potentially causal implications in chronic kidney disease pathogenesis
Source: PLoS One. 2024 Feb 14;19(2):e0298729. doi: 10.1371/journal.pone.0298729 (PMC10866514; doi:10.1371/journal.pone.0298729)
Supplement: S2 Table — (XLS) [file pone.0298729.s009.xls]

## Sheet: res
	id.exposure	id.outcome	outcome	exposure	nsnp	b_Inverse.variance.weighted..multiplicative.random.effects.	se_Inverse.variance.weighted..multiplicative.random.effects.	pval_Inverse.variance.weighted..multiplicative.random.effects.	b_Inverse.variance.weighted..fixed.effects.	se_Inverse.variance.weighted..fixed.effects.	pval_Inverse.variance.weighted..fixed.effects.	b_Weighted.median	se_Weighted.median	pval_Weighted.median	b_Weighted.mode	se_Weighted.mode	pval_Weighted.mode	b_MR.Egger	se_MR.Egger	pval_MR.Egger	Q_MR.Egger	Q_df_MR.Egger	Q_pval_MR.Egger	Q_Inverse.variance.weighted	Q_df_Inverse.variance.weighted	Q_pval_Inverse.variance.weighted	egger_intercept	se	pval
1	HT872x	ukiqon	CKD	M00053.metal.pos.txt.gz	8	0.222548	0.803825	0.781887	0.222548	0.390085	0.568331	-0.0168077	0.552731	0.975741	0.266476	0.560639	0.649041	-0.14546	1.50432	0.926118	29.2888	6	5.36381e-05	29.7237	7	0.000106704	0.0044727	0.0149851	0.775407
2	2E41sp	DvbuY1	CKD	M00054.metal.pos.txt.gz	194	0.060918	0.152182	0.688937	0.060918	0.143318	0.670797	-0.0475115	0.226888	0.834132	-0.0863725	0.443888	0.845925	-0.0687779	0.533551	0.897567	217.536	192	0.0997198	217.609	193	0.108122	0.000655603	0.00258447	0.800022
3	Lei0wx	bY8ZlG	CKD	M00059.metal.pos.txt.gz	7	-1.42374	0.860764	0.0981193	-1.42374	0.454623	0.00173803	-0.989497	0.619097	0.109978	-0.738238	0.587642	0.255716	0.021127	1.20272	0.986664	14.4251	5	0.0131228	21.5088	6	0.00148568	-0.0210727	0.0134483	0.177909
4	BdULj5	o5F1l6	CKD	M00060.metal.pos.txt.gz	208	0.270941	0.154257	0.0790145	0.270941	0.14561	0.0627823	0.0208279	0.21559	0.923037	-0.394911	0.739434	0.593865	-0.549547	0.907061	0.545279	231.367	206	0.108535	232.313	207	0.109508	0.00379487	0.00413412	0.359725
5	eHMtdA	dNz7Fh	CKD	M00063.metal.pos.txt.gz	47	-0.0377783	0.178013	0.831934	-0.0377783	0.16583	0.819791	0.157665	0.239186	0.509785	0.578837	0.403667	0.158351	0.0839016	0.441285	0.850062	52.9	45	0.195492	53.0072	46	0.222083	-0.00139309	0.00461383	0.76409
6	x1VoKn	soE7gv	CKD	M00064.metal.pos.txt.gz	5	0.681372	0.419364	0.104211	0.681372	0.620572	0.272216	0.512419	0.775849	0.508957	0.406916	0.956992	0.692566	0.0973431	1.24567	0.942633	1.53428	3	0.674382	1.82666	4	0.767601	0.00609205	0.0112664	0.626264
7	CKrP8j	clQU7y	CKD	M00513.metal.pos.txt.gz	26	-0.0615311	0.274584	0.822688	-0.0615311	0.270953	0.820353	-0.68004	0.404181	0.0924691	-0.830299	0.511041	0.116764	-0.814428	0.609295	0.193864	23.7711	24	0.474749	25.6744	25	0.425134	0.00724687	0.00525285	0.180427
8	irlvkn	sJBmQ6	CKD	M00527.metal.pos.txt.gz	13	-0.288431	0.374365	0.441031	-0.288431	0.232019	0.213818	-0.158941	0.330249	0.63032	-0.261752	0.406362	0.531608	0.385463	1.20497	0.755043	30.2821	11	0.00143072	31.241	12	0.00180997	-0.0103016	0.0174548	0.566989
9	efrDCn	am5cBW	CKD	M00542.metal.pos.txt.gz	10	0.0512128	0.058256	0.379348	0.0512128	0.0531479	0.335252	0.0860971	0.0758745	0.256488	0.0585597	0.0793399	0.479265	0.060692	0.0874016	0.50709	10.7815	8	0.214387	10.8131	9	0.288734	-0.00115012	0.00751098	0.882091
10	3A3DQt	L97kIr	CKD	M00553.metal.pos.txt.gz	16	-0.045213	0.0242983	0.0627795	-0.045213	0.0202535	0.0255914	-0.0226775	0.0294092	0.440645	-0.0285925	0.0324775	0.392541	0.0102802	0.0391013	0.796449	17.7269	14	0.219502	21.5895	15	0.119029	-0.0123688	0.00708178	0.102606
11	gOSuNx	L6z2Un	CKD	M00569.metal.pos.txt.gz	12	0.00724287	0.0731973	0.921178	0.00724287	0.0474351	0.878643	-0.0253405	0.0725791	0.726982	-0.0502299	0.100537	0.62719	0.142953	0.238069	0.561553	25.2798	10	0.00483965	26.1929	11	0.00607425	-0.0105031	0.0174759	0.561212
12	kWV1Aq	lFMvyO	CKD	M00575.metal.pos.txt.gz	4	-0.139601	0.151953	0.358245	-0.139601	0.172347	0.417939	-0.0142715	0.221274	0.948575	-0.0201597	0.226255	0.934616	0.33173	0.386675	0.481343	0.477882	2	0.787461	2.33203	3	0.506414	-0.0209942	0.015418	0.306402
13	e30j5J	wqovnk	CKD	M00577.metal.pos.txt.gz	3	0.00517013	0.330602	0.987523	0.00517013	0.303129	0.986392	-0.23392	0.409283	0.567636	-0.313605	0.46912	0.572642	0.638202	1.48115	0.740996	1.98376	1	0.158995	2.37896	2	0.30438	-0.0159971	0.0358408	0.732745
14	w4se4l	eh6rhU	CKD	M00584.metal.pos.txt.gz	21	0.384148	0.163097	0.0185059	0.384148	0.132409	0.00371697	0.499268	0.218632	0.0223947	0.797812	0.227709	0.00223617	0.817114	0.333725	0.0242264	27.2301	19	0.0994064	30.3452	20	0.0644507	-0.011006	0.00746527	0.156779
15	WbC2EB	UFx7nR	CKD	M00599.metal.pos.txt.gz	14	-0.180761	0.148078	0.222194	-0.180761	0.133765	0.176589	-0.0257938	0.194766	0.894641	0.165763	0.323397	0.616852	-0.449159	0.434612	0.321763	15.3747	12	0.221581	15.9308	13	0.252884	0.00689451	0.0104648	0.522445
16	FUK03j	COepwJ	CKD	M00606.metal.pos.txt.gz	21	-0.252469	0.220718	0.252685	-0.252469	0.26419	0.339257	0.0642706	0.36568	0.860485	0.126602	0.648471	0.847181	0.360308	0.772481	0.646211	13.247	19	0.825689	13.9596	20	0.832537	-0.00709178	0.00840097	0.409082
17	WiZoBH	DdrhRg	CKD	M01105.metal.pos.txt.gz	17	0.0792977	0.242523	0.743691	0.0792977	0.204667	0.698426	0.159543	0.315701	0.613306	0.263428	0.559334	0.644021	0.0914278	0.902129	0.920618	22.4658	15	0.0961582	22.4661	16	0.128768	-0.000182284	0.0130236	0.989017
18	6GSA67	DywbGT	CKD	M01107.metal.pos.txt.gz	19	-0.109736	0.108768	0.313022	-0.109736	0.0884058	0.214505	-0.065282	0.123913	0.598306	-0.0856634	0.130439	0.519662	-0.0843176	0.215521	0.70049	27.216	17	0.0549748	27.2465	18	0.0744868	-0.000872582	0.00632411	0.89188
19	j4qu4v	dy5Ffc	CKD	M01110.metal.pos.txt.gz	21	-0.210061	0.145339	0.14837	-0.210061	0.136428	0.123628	-0.013826	0.184859	0.94038	0.0197082	0.178868	0.913362	0.242223	0.230028	0.305541	16.7343	19	0.607862	22.6981	20	0.303858	-0.0101858	0.00417094	0.0245517
20	NiDQet	sSzDEV	CKD	M01114.metal.pos.txt.gz	17	0.0298819	0.0663832	0.652607	0.0298819	0.0636238	0.638594	0.0683566	0.0973467	0.482556	0.119428	0.169083	0.490144	0.0893186	0.155472	0.574145	17.2104	15	0.306446	17.4179	16	0.359064	-0.00324737	0.00763477	0.676628
21	dbLqTJ	D8trTf	CKD	M01121.metal.pos.txt.gz	8	0.152621	0.147289	0.300109	0.152621	0.209839	0.467028	0.0851151	0.279207	0.760484	-0.0607848	0.406576	0.885372	0.208561	0.68413	0.770774	3.4414	6	0.751749	3.44878	7	0.840621	-0.00130363	0.0151746	0.934334
22	WzcSXk	no4UML	CKD	M01123.metal.pos.txt.gz	11	-0.0141572	0.0331227	0.669075	-0.0141572	0.032642	0.664498	-0.0168899	0.0413286	0.68278	-0.0225941	0.042563	0.607118	-0.0413119	0.0494742	0.425318	9.68665	9	0.376443	10.2967	10	0.414859	0.00471351	0.0062607	0.47076
23	RBATEt	5CIqbV	CKD	M01125.metal.pos.txt.gz	18	0.285544	0.341152	0.402594	0.285544	0.316635	0.36716	0.175616	0.458827	0.701905	-0.0801196	0.831011	0.924321	0.632127	0.927579	0.505312	19.5358	16	0.241861	19.7345	17	0.288034	-0.00381689	0.00946077	0.691962
24	BaU5CL	GK034a	CKD	M01284.metal.pos.txt.gz	20	-0.068013	0.345106	0.843766	-0.068013	0.184893	0.712984	-0.305883	0.287076	0.286643	-0.392033	0.397499	0.336405	0.130453	1.29369	0.920793	66.1006	18	2.04016e-07	66.1941	19	3.90066e-07	-0.00293943	0.0184278	0.875043
25	qnJso9	6pIsWB	CKD	M01299.metal.pos.txt.gz	33	-0.117141	0.255596	0.646734	-0.117141	0.213794	0.583751	-0.136972	0.311558	0.660202	-0.202457	0.549925	0.715182	-1.03824	1.10113	0.35303	44.6708	31	0.0533119	45.7371	32	0.0548128	0.00891316	0.0103618	0.396286
26	OBsMPL	6sa0yW	CKD	M01301.metal.pos.txt.gz	25	-0.358094	0.20678	0.0833149	-0.358094	0.258708	0.166308	-0.397317	0.38942	0.307597	-0.424579	0.654444	0.522651	-1.82116	1.29442	0.17282	14.0016	23	0.926825	15.3323	24	0.910658	0.0140632	0.0121912	0.26053
27	RsXoVP	YsSdBt	CKD	M01302.metal.pos.txt.gz	22	0.146589	0.386214	0.704276	0.146589	0.334748	0.661452	0.170821	0.507617	0.736482	0.116529	0.739292	0.87626	-0.776505	1.29494	0.555475	27.1938	20	0.129899	27.9538	21	0.141467	0.0083972	0.0112319	0.463389
28	BH24ad	K15XbO	CKD	M01303.metal.pos.txt.gz	17	-0.274197	0.247971	0.268829	-0.274197	0.170431	0.10765	-0.0880977	0.279706	0.752788	0.286303	0.380823	0.463088	0.321779	0.563378	0.57635	31.0167	15	0.0087399	33.8707	16	0.00565506	-0.0107099	0.00911599	0.25837
29	RbyEC1	BBqxg7	CKD	M01336.metal.pos.txt.gz	28	0.466637	0.154546	0.00253269	0.466637	0.196173	0.0173737	0.429379	0.273667	0.116652	0.270211	0.454928	0.55748	0.236879	0.522553	0.654086	16.5321	26	0.922538	16.7572	27	0.936941	0.00266432	0.00561642	0.639188
30	LGGHCa	z7iXAk	CKD	M01356.metal.pos.txt.gz	16	0.109802	0.157994	0.487073	0.109802	0.145777	0.451319	0.250442	0.209835	0.232665	0.235651	0.236251	0.334362	0.45613	0.28693	0.134226	15.3847	14	0.35237	17.6197	15	0.283189	-0.00913211	0.00640356	0.175757
31	N5GKN5	MfMv6I	CKD	M01358.metal.pos.txt.gz	43	0.341196	0.155394	0.0281152	0.341196	0.157329	0.0301069	0.155283	0.237159	0.512619	-0.0622818	0.411791	0.880506	0.0829106	0.412972	0.841874	40.516	41	0.491973	40.9736	42	0.515931	0.00293131	0.00433342	0.502558
32	5OXG1Q	1egIt3	CKD	M01359.metal.pos.txt.gz	20	0.0607849	0.15762	0.699762	0.0607849	0.196051	0.756526	-0.0120399	0.271508	0.96463	-0.0402357	0.482119	0.934362	-0.879347	0.708701	0.230614	10.3755	18	0.918957	12.2811	19	0.873261	0.0138042	0.00999996	0.184358
33	L2GF8l	dw5l5l	CKD	M01361.metal.pos.txt.gz	20	0.199339	0.155787	0.200699	0.199339	0.166418	0.230985	0.142888	0.235932	0.544759	-0.0712901	0.359683	0.844992	0.331779	0.437062	0.457613	16.5427	18	0.554726	16.6501	19	0.613558	-0.00228466	0.00697165	0.746914
34	s79d9w	qFaBQN	CKD	M01365.metal.pos.txt.gz	23	0.0719658	0.156535	0.645701	0.0719658	0.14133	0.61061	0.133899	0.206921	0.517564	0.0646844	0.290025	0.825569	0.462608	0.291423	0.127363	24.155	21	0.285609	26.9883	22	0.211672	-0.00861554	0.00548949	0.131487
35	PQ0Vbu	Dye7kP	CKD	M01444.metal.pos.txt.gz	16	-0.0612856	0.141586	0.665123	-0.0612856	0.112557	0.586107	-0.0865092	0.182102	0.634745	-0.194079	0.355706	0.593351	0.394213	0.333733	0.257193	20.4682	14	0.116058	23.7349	15	0.0697337	-0.0132086	0.00883639	0.157163
36	XHPGEF	u53jmh	CKD	M01493.metal.pos.txt.gz	11	-0.144582	0.284663	0.611519	-0.144582	0.241014	0.54858	-0.176127	0.349323	0.614125	-0.276365	0.495251	0.589098	-1.02984	0.879855	0.271874	12.3951	9	0.191938	13.95	10	0.175284	0.0139376	0.0131173	0.315671
37	3GvI6e	1DE36S	CKD	M01494.metal.pos.txt.gz	23	0.15278	0.203192	0.452113	0.15278	0.18813	0.416736	0.077858	0.256109	0.761125	0.0612257	0.267989	0.821396	-0.0602489	0.33944	0.86082	24.9279	21	0.250299	25.6638	22	0.266397	0.00379737	0.00482303	0.439879
38	d1cHkq	LOuPDk	CKD	M01508.metal.pos.txt.gz	26	0.0341161	0.111504	0.759632	0.0341161	0.130244	0.793368	-0.0600335	0.179193	0.737608	-0.118678	0.252068	0.641854	-0.202119	0.275104	0.46964	17.3728	24	0.832331	18.3232	25	0.828365	0.00467093	0.00479122	0.339338
39	kbOx0H	mvBQcA	CKD	M01515.metal.pos.txt.gz	18	0.0137193	0.0173659	0.42952	0.0137193	0.0129125	0.288017	0.00114651	0.0178082	0.948667	0.00133629	0.0167102	0.937196	0.00926834	0.0238776	0.703013	30.5977	16	0.0151385	30.7485	17	0.0214256	0.00183273	0.00652734	0.782479
40	gTuv1N	Vds0LC	CKD	M01558.metal.pos.txt.gz	35	0.0795395	0.205758	0.699076	0.0795395	0.168247	0.636388	0.0674445	0.295626	0.819536	-0.0969854	0.326345	0.768132	-0.142104	0.504278	0.779859	50.4947	33	0.0262768	50.851	34	0.031655	0.00265453	0.00550118	0.632609
41	ZcNlRM	L1zcYp	CKD	M01561.metal.pos.txt.gz	11	0.120136	0.124506	0.334592	0.120136	0.159406	0.451058	0.124252	0.209455	0.553036	0.103066	0.285728	0.725817	0.473574	0.388912	0.254303	5.10793	9	0.8248	6.10059	10	0.806743	-0.0105161	0.0105549	0.345126
42	4WxDpP	I07WIm	CKD	M01564.metal.pos.txt.gz	45	-0.0110647	0.176637	0.950053	-0.0110647	0.155267	0.943189	0.14217	0.230335	0.537083	0.348463	0.396165	0.38386	0.247809	0.498483	0.621632	56.5388	43	0.0807391	56.9453	44	0.0911801	-0.00288951	0.005197	0.581095
43	TzdVCP	SKDuCi	CKD	M01572.metal.pos.txt.gz	17	0.0863735	0.206548	0.675819	0.0863735	0.202245	0.669326	0.244813	0.27604	0.375147	0.278766	0.395314	0.49084	-0.0232701	0.69952	0.973901	16.658	15	0.339716	16.6881	16	0.406053	0.00166994	0.0101476	0.871483
44	D3nDc8	wKMHir	CKD	M01573.metal.pos.txt.gz	13	0.0973973	0.0713592	0.172288	0.0973973	0.0760585	0.20035	0.116343	0.106017	0.272468	0.269733	0.181565	0.163175	-0.104024	0.219694	0.645117	9.60789	11	0.565964	10.5629	12	0.566699	0.0108314	0.0110834	0.349442
45	Y2zoDD	2TDoTK	CKD	M01585.metal.pos.txt.gz	23	0.506506	0.428353	0.237027	0.506506	0.318927	0.112251	0.778268	0.490646	0.112692	0.982178	0.910538	0.292416	8.05999	7.28307	0.280951	37.7464	21	0.0137988	39.6865	22	0.01176	-0.0617038	0.0593922	0.310656
46	ZLSgyA	jOGFgx	CKD	M01604.metal.pos.txt.gz	22	0.0860727	0.213981	0.687504	0.0860727	0.21234	0.685218	0.0700792	0.294454	0.811884	0.0588161	0.307601	0.850198	0.246304	0.432469	0.575338	21.1313	20	0.389441	21.3259	21	0.439202	-0.00237073	0.00552399	0.672387
47	3MQQWU	Ex6peW	CKD	M01605.metal.pos.txt.gz	11	0.129773	0.120128	0.280013	0.129773	0.0690239	0.0600923	0.0207181	0.0984407	0.833307	0.0127779	0.105654	0.906133	-0.137132	0.266124	0.618766	26.5817	9	0.00163975	30.2892	10	0.000768108	0.0159111	0.0142014	0.291552
48	f7tfhi	UjIqIM	CKD	M01638.metal.pos.txt.gz	22	-0.109009	0.260948	0.676136	-0.109009	0.165097	0.50908	-0.0357624	0.245182	0.884031	-0.180802	0.354842	0.615696	-1.28968	0.819615	0.131285	47.064	20	0.000574718	52.4626	21	0.000164128	0.0169874	0.0112155	0.145508
49	wFMGaz	bm0FuD	CKD	M01640.metal.pos.txt.gz	14	-0.00145033	0.0329602	0.964903	-0.00145033	0.0337816	0.965755	0.025705	0.0488094	0.598443	0.0359045	0.0512828	0.496186	0.00241968	0.0631015	0.970042	12.37	12	0.416438	12.3755	13	0.497116	-0.000439305	0.00601247	0.942958
50	UgQXa4	NrcIiF	CKD	M01644.metal.pos.txt.gz	36	0.181005	0.161746	0.26311	0.181005	0.162814	0.266254	0.293732	0.231467	0.204441	0.31763	0.370445	0.397042	0.206637	0.528048	0.698001	34.5397	34	0.441978	34.5424	35	0.490053	-0.000278961	0.00546245	0.95957
51	1MouWY	Iyn8fx	CKD	M01645.metal.pos.txt.gz	41	0.0775154	0.164451	0.637385	0.0775154	0.149711	0.604622	-0.0624949	0.224094	0.780339	-0.237087	0.46397	0.612163	0.3908	0.400706	0.335433	47.3699	39	0.168121	48.2639	40	0.173495	-0.00378014	0.00440607	0.396168
52	4wUqjD	oktVF1	CKD	M01649.metal.pos.txt.gz	5	-0.459205	0.708166	0.516698	-0.459205	0.643447	0.475435	-0.494374	0.926843	0.59376	0.363989	1.51783	0.822266	0.184631	1.8146	0.925376	4.60561	3	0.203061	4.84511	4	0.303562	-0.00539657	0.0136631	0.71927
53	0JFyKn	0B7CkS	CKD	M01670.metal.pos.txt.gz	14	0.302198	0.44558	0.497637	0.302198	0.222952	0.175277	-0.177757	0.310354	0.56681	-0.124999	0.39516	0.756777	-1.39732	1.34279	0.318569	45.1929	12	9.54945e-06	51.9247	13	1.38888e-06	0.0266162	0.0199079	0.206026
54	qvt0oa	Gqg6Sz	CKD	M01712.metal.pos.txt.gz	13	-0.244205	0.139809	0.0806878	-0.244205	0.144369	0.0907349	-0.235373	0.199183	0.237328	-0.305895	0.311232	0.345083	-0.352824	0.332916	0.311952	11.121	11	0.433184	11.2539	12	0.507297	0.00266907	0.00736208	0.723816
55	Uks6Hr	vj3rIV	CKD	M01769.metal.pos.txt.gz	40	-0.0599619	0.161347	0.710165	-0.0599619	0.154255	0.697484	-0.0408301	0.244206	0.867216	0.603011	0.443619	0.18186	0.230382	0.362272	0.528629	41.786	38	0.309737	42.6682	39	0.316328	-0.00340594	0.00380256	0.376053
56	OEAWlI	MSpPoY	CKD	M01898.metal.pos.txt.gz	38	0.333091	0.111248	0.00275225	0.333091	0.125415	0.0079094	0.480135	0.194255	0.0134481	0.555455	0.226822	0.0191896	0.712487	0.222107	0.0028072	24.8294	36	0.919746	29.113	37	0.819237	-0.00642036	0.00310208	0.0457151
57	Z2d8JK	nrkBz4	CKD	M02132.metal.pos.txt.gz	47	0.450501	0.199515	0.0239469	0.450501	0.157624	0.00426218	0.404872	0.247133	0.101364	0.392956	0.421261	0.355789	0.101661	0.560207	0.856813	72.9782	45	0.00521231	73.6996	46	0.00587405	0.00371156	0.00556468	0.508187
58	Jg9d9j	2puqI5	CKD	M02137.metal.pos.txt.gz	19	0.0787921	0.071249	0.268783	0.0787921	0.0620662	0.204268	-0.0405782	0.082242	0.62173	-0.0378865	0.0834203	0.655139	-0.0411678	0.116477	0.728103	21.6104	17	0.20017	23.7203	18	0.164406	0.00655251	0.00508605	0.214891
59	fu2cpk	H16GK4	CKD	M02342.metal.pos.txt.gz	16	0.0292294	0.10564	0.782019	0.0292294	0.12728	0.818367	0.115472	0.179168	0.519256	0.2529	0.241509	0.311604	0.128394	0.291693	0.666535	10.1903	14	0.748143	10.333	15	0.798284	-0.00242281	0.00641245	0.711224
60	7x1Nji	jmlqx1	CKD	M02730.metal.pos.txt.gz	22	0.0186328	0.27858	0.946673	0.0186328	0.182318	0.918598	-0.0208957	0.279089	0.940317	-0.103983	0.344797	0.76594	0.160441	0.688586	0.818129	48.9048	20	0.00031715	49.0299	21	0.000496978	-0.00225407	0.00996305	0.823308
61	iwLWS9	1GP8SH	CKD	M02734.metal.pos.txt.gz	47	0.0107772	0.187901	0.954262	0.0107772	0.148321	0.942075	0.305881	0.22845	0.18059	0.717811	0.533426	0.185007	-0.447014	0.610634	0.467934	72.8211	45	0.00539613	73.8266	46	0.00571392	0.00488186	0.00619311	0.43467
62	J34kkq	mTtREA	CKD	M03127.metal.pos.txt.gz	25	0.149856	0.204604	0.463912	0.149856	0.139731	0.283511	0.0243962	0.221391	0.912255	-0.0502578	0.352535	0.887827	0.168762	0.634751	0.792707	51.4564	23	0.000591204	51.4586	24	0.000919997	-0.000314981	0.00998567	0.975108
63	c6RL2n	HlfpQL	CKD	M03141.metal.pos.txt.gz	25	-0.872965	0.20657	2.37878e-05	-0.872965	0.146369	2.4596e-09	-0.611816	0.224673	0.00646644	-0.561584	0.268445	0.0471951	-0.819791	0.517974	0.127148	47.7755	23	0.00178725	47.8018	24	0.00267068	-0.000936926	0.0083355	0.91148
64	WR1AVd	0tUCgg	CKD	M03147.metal.pos.txt.gz	5	-0.186324	0.306893	0.543766	-0.186324	0.279037	0.504302	-0.0315895	0.361517	0.930369	-0.0504319	0.395289	0.904637	-0.100635	0.819827	0.910065	4.81694	3	0.185703	4.83849	4	0.304274	-0.00244035	0.0210651	0.915092
65	aNpNdd	3nKHfe	CKD	M10642.metal.pos.txt.gz	32	-0.54341	0.176496	0.00207777	-0.54341	0.189852	0.00420602	-0.694813	0.281744	0.0136589	-1.23142	0.771362	0.120539	-0.766734	0.463007	0.108149	26.512	30	0.648763	26.7917	31	0.682597	0.00252796	0.00478024	0.600811
66	E4Vhcq	ZbCmEB	CKD	M11438.metal.pos.txt.gz	5	0.217801	0.153575	0.156132	0.217801	0.337826	0.519114	0.238847	0.428029	0.576833	0.19596	0.426546	0.669797	0.14224	0.515812	0.800638	0.789059	3	0.852082	0.826637	4	0.934842	0.00151088	0.00779404	0.858676
67	AcjKMv	uyewMU	CKD	M12017.metal.pos.txt.gz	16	-0.0771992	0.219698	0.725297	-0.0771992	0.156651	0.622146	-0.27211	0.215993	0.207738	-0.289178	0.24817	0.262117	-0.306131	0.676656	0.657899	29.2346	14	0.00971234	29.5038	15	0.0138422	0.00440517	0.0122702	0.724941
68	8BSURV	617dVr	CKD	M12035.metal.pos.txt.gz	36	-0.0128965	0.158702	0.935233	-0.0128965	0.166416	0.938229	-0.0614363	0.245288	0.802227	-0.116856	0.410997	0.777838	0.0696039	0.539755	0.898153	31.8046	34	0.575656	31.8304	35	0.621917	-0.000877039	0.00545845	0.8733
69	Kw9su6	CBNTq9	CKD	M12067.metal.pos.txt.gz	28	-0.237892	0.245097	0.331744	-0.237892	0.212082	0.26199	-0.198041	0.349391	0.570838	-0.125298	0.422874	0.769268	-0.389318	0.511439	0.453374	35.9017	26	0.0934921	36.0604	27	0.113985	0.00210054	0.00619529	0.737292
70	NSPv0o	EOOBSy	CKD	M12129.metal.pos.txt.gz	23	-0.0146683	0.177748	0.934231	-0.0146683	0.136634	0.914508	0.123425	0.218816	0.572716	-0.129493	0.305739	0.676013	-0.653778	0.435762	0.14842	33.2047	21	0.0439962	37.2319	22	0.022306	0.0116519	0.00730098	0.125444
71	vGcSsj	UveUGF	CKD	M12261.metal.pos.txt.gz	13	0.105491	0.062965	0.0938569	0.105491	0.0517754	0.0416025	0.0839408	0.0786038	0.285567	0.0977031	0.15103	0.529869	0.396439	0.201024	0.0742649	14.6802	11	0.197613	17.7473	12	0.123582	-0.02028	0.0133774	0.157719
72	Y7mWMA	O0vpzV	CKD	M12593.metal.pos.txt.gz	25	0.634976	0.341642	0.0630837	0.634976	0.245063	0.00956791	0.226802	0.41383	0.583653	0.0964507	0.479774	0.842366	-0.052504	0.839975	0.950699	45.0686	23	0.00389836	46.644	24	0.00370121	0.00767818	0.00856331	0.379202
73	uUp7zd	eaWS7Z	CKD	M12626.metal.pos.txt.gz	9	0.173876	0.660764	0.79244	0.173876	0.297247	0.558579	-0.121522	0.444056	0.784343	-0.147475	0.519375	0.783662	1.65336	4.83272	0.742303	38.9985	7	1.95575e-06	39.5319	8	3.91533e-06	-0.0198815	0.0642544	0.76601
74	N3Yc5l	O4TnN8	CKD	M12768.metal.pos.txt.gz	18	-0.111711	0.140828	0.427636	-0.111711	0.146499	0.44574	-0.275828	0.211046	0.191227	-0.2976	0.238774	0.229532	-0.362877	0.259495	0.181078	14.3342	16	0.573833	15.7093	17	0.544529	0.00540208	0.00460673	0.2581
75	JrSDZb	cWwdJV	CKD	M12774.metal.pos.txt.gz	33	0.183329	0.18989	0.334322	0.183329	0.154152	0.234332	0.420839	0.226491	0.0631575	0.434853	0.352379	0.226171	0.0551893	0.455914	0.904431	48.4076	31	0.024042	48.5578	32	0.030542	0.00175594	0.00566252	0.758561
76	4xuNFP	kmjFCc	CKD	M15122.metal.pos.txt.gz	18	-0.0464395	0.155567	0.765308	-0.0464395	0.155201	0.764771	0.045291	0.230787	0.844417	-0.0378191	0.258824	0.885546	-0.123601	0.326804	0.710245	17.0023	16	0.385446	17.0802	17	0.448942	0.00171486	0.00633316	0.790026
77	N4iABU	QVmgHI	CKD	M15140.metal.pos.txt.gz	43	0.24806	0.196326	0.206405	0.24806	0.137419	0.0710544	0.0568583	0.222029	0.797885	0.00257814	0.313299	0.993473	0.0632812	0.441252	0.886667	85.2681	41	6.07423e-05	85.7249	42	7.92814e-05	0.00245331	0.00523443	0.641775
78	YWuj4O	Sxhyc1	CKD	M15335.metal.pos.txt.gz	13	0.0519348	0.0543549	0.339336	0.0519348	0.0494722	0.29382	0.0576928	0.0689035	0.402425	0.0868524	0.103332	0.41705	0.16817	0.144113	0.267914	13.5483	11	0.259002	14.4856	12	0.27078	-0.0085764	0.00983146	0.401662
79	5pEodu	Ig5P8k	CKD	M15365.metal.pos.txt.gz	14	-0.1089	0.140196	0.437295	-0.1089	0.210078	0.604194	0.146091	0.28598	0.609461	0.176344	0.388136	0.65708	0.260437	0.507371	0.617055	5.15012	12	0.952776	5.78967	13	0.953474	-0.00653627	0.00817325	0.43942
80	8T9nAZ	oVHgNW	CKD	M15488.metal.pos.txt.gz	18	-0.255934	0.257887	0.320988	-0.255934	0.305511	0.402185	-0.234406	0.42738	0.583368	-0.486176	0.719621	0.508381	-1.44751	1.18911	0.241138	11.0379	16	0.807137	12.1131	17	0.793243	0.0108741	0.0104873	0.315209
81	LkEl3P	WEw5tm	CKD	M15500.metal.pos.txt.gz	228	0.0466508	0.140624	0.740084	0.0466508	0.128669	0.71693	0.185314	0.2145	0.387624	0.634214	0.381118	0.0974742	0.125846	0.386073	0.744752	271.082	226	0.0214438	271.141	227	0.0237621	-0.000427905	0.00194209	0.825811
82	I1di94	MjwwKh	CKD	M15506.metal.pos.txt.gz	24	-0.976287	0.362774	0.00712025	-0.976287	0.301689	0.00121186	-0.90507	0.401463	0.0241691	-0.676581	0.684463	0.333201	0.193179	1.07642	0.859216	31.3622	22	0.088939	33.257	23	0.0766917	-0.0112122	0.00972517	0.261323
83	7lsJhJ	A38bkD	CKD	M15630.metal.pos.txt.gz	25	0.233128	0.0531454	1.15129e-05	0.233128	0.0469284	6.77348e-07	0.237072	0.0581995	4.63243e-05	0.242687	0.0532508	0.000127972	0.243169	0.0788687	0.00525229	30.7391	23	0.129338	30.7802	24	0.160221	-0.000696774	0.00397262	0.862305
84	dKEVlT	bzl4md	CKD	M15650.metal.pos.txt.gz	8	-0.353717	1.07364	0.741811	-0.353717	0.5597	0.527403	-0.695623	0.838261	0.406629	-1.09865	0.953874	0.28723	-1.66399	4.41991	0.719517	25.3591	6	0.000292931	25.7576	7	0.000556446	0.00912563	0.0297217	0.769194
85	86MaIP	YXZkjF	CKD	M15676.metal.pos.txt.gz	34	-0.111981	0.183895	0.542565	-0.111981	0.161132	0.487078	0.0396304	0.240478	0.869102	0.205114	0.331414	0.540226	-0.0795584	0.408702	0.846889	42.9718	32	0.0931763	42.9825	33	0.114436	-0.000409939	0.00459669	0.929494
86	bsUg1h	xzLEsL	CKD	M15677.metal.pos.txt.gz	10	-0.054354	0.0809784	0.502082	-0.054354	0.0674871	0.420589	-0.15903	0.0979666	0.104525	-0.206474	0.127557	0.139969	-0.300615	0.214114	0.19793	10.8783	8	0.208689	12.958	9	0.164514	0.0145054	0.0117291	0.25127
87	htMaSy	GP20M3	CKD	M15749.metal.pos.txt.gz	16	0.134223	0.111033	0.226719	0.134223	0.0903644	0.137451	0.0469222	0.144487	0.745371	0.00222461	0.188282	0.990729	-0.0502599	0.205451	0.810291	20.9485	14	0.102959	22.6465	15	0.0919387	0.00774695	0.00727237	0.304787
88	r6vjEr	8lDjbo	CKD	M15753.metal.pos.txt.gz	15	0.142903	0.0572964	0.0126275	0.142903	0.0858798	0.0961141	0.0816248	0.11744	0.487033	0.000468113	0.155872	0.997646	0.0248094	0.196055	0.901238	5.78264	13	0.953707	6.23161	14	0.960312	0.00496863	0.00741525	0.514549
89	OHbdJK	1eq7mJ	CKD	M15778.metal.pos.txt.gz	42	-0.213468	0.184018	0.246034	-0.213468	0.171124	0.212235	-0.116279	0.251105	0.643315	0.0161196	0.459628	0.972193	-0.531432	0.586412	0.370234	47.0272	40	0.206833	47.4113	41	0.227549	0.00353133	0.00617812	0.5708
90	Uu2hVn	g7igk5	CKD	M15958.metal.pos.txt.gz	9	-0.157015	0.134144	0.241802	-0.157015	0.112578	0.163099	-0.219882	0.166082	0.185525	-0.280604	0.159228	0.116043	-0.469054	0.194556	0.0467123	7.26616	7	0.401703	11.3587	8	0.182191	0.0163077	0.00821296	0.087456
91	jhaqIP	RqgCs0	CKD	M15990.metal.pos.txt.gz	19	-0.0708153	0.0839768	0.399076	-0.0708153	0.0808076	0.380843	-0.0943213	0.108664	0.385391	-0.0985268	0.0991857	0.333703	-0.104557	0.119277	0.392927	19.2509	17	0.314323	19.4396	18	0.365236	0.00143699	0.00352026	0.688217
92	0j4Tbc	UHDknR	CKD	M15996.metal.pos.txt.gz	4	-0.288713	0.126981	0.0229857	-0.288713	0.207897	0.164914	-0.269154	0.245867	0.273641	-0.124008	0.270513	0.677821	0.238288	0.555927	0.709942	0.0744406	2	0.963464	1.11919	3	0.772445	-0.0166999	0.0163384	0.414226
93	6bKlcM	JTSnH1	CKD	M16634.metal.pos.txt.gz	10	-0.100236	0.087741	0.253285	-0.100236	0.121125	0.407932	-0.0619529	0.162181	0.702463	-0.00182836	0.231466	0.99387	0.00816733	0.243924	0.97411	4.4604	8	0.813381	4.72255	9	0.857793	-0.0051485	0.0100557	0.622481
94	S9jSj3	aRFNkz	CKD	M16816.metal.pos.txt.gz	14	0.179827	0.232067	0.438405	0.179827	0.166162	0.279148	0.132995	0.262852	0.612879	0.140466	0.277243	0.620881	0.346406	0.452578	0.45882	24.9658	12	0.0149856	25.3575	13	0.0207082	-0.00353612	0.00814952	0.672056
95	uurvLJ	ujH1Zr	CKD	M16818.metal.pos.txt.gz	11	0.151733	0.174623	0.384891	0.151733	0.143035	0.288774	0.330371	0.196848	0.0932878	0.373779	0.230583	0.136081	0.598247	0.393019	0.162292	12.6708	9	0.178076	14.9045	10	0.135581	-0.0132934	0.0105536	0.239494
96	qUUQTi	UB2TgY	CKD	M16821.metal.pos.txt.gz	23	-0.0415928	0.105415	0.693165	-0.0415928	0.129404	0.747893	0.0212294	0.187546	0.909875	0.0563654	0.213875	0.794584	0.109066	0.328033	0.74282	14.3495	21	0.854126	14.5993	22	0.878854	-0.00299211	0.00598647	0.622405
97	1IhOZX	IDLNIw	CKD	M16822.metal.pos.txt.gz	21	-0.099301	0.198877	0.617561	-0.099301	0.176359	0.573392	-0.0424006	0.259094	0.870007	0.476535	0.454765	0.307198	-0.458331	0.820247	0.582844	25.1631	19	0.155243	25.4334	20	0.185351	0.00544305	0.0120486	0.656558
98	Lc1b6w	5SqYNY	CKD	M16823.metal.pos.txt.gz	11	0.0243474	0.0456966	0.594168	0.0243474	0.0406169	0.548879	0.00823742	0.055113	0.881187	0.0143648	0.068468	0.838034	0.0418003	0.094085	0.667329	12.5925	9	0.181926	12.6577	10	0.243446	-0.0019908	0.00922722	0.833991
99	xrGE5U	tMfQNk	CKD	M17799.metal.pos.txt.gz	124	-0.0181732	0.0160535	0.257617	-0.0181732	0.0142959	0.20365	-0.0338503	0.0226881	0.135703	-0.0642581	0.0624195	0.305286	0.0367365	0.044215	0.407676	152.88	122	0.0305396	155.104	123	0.0265912	-0.00614738	0.00461445	0.185277
100	615buD	XGvqNT	CKD	M17805.metal.pos.txt.gz	9	0.00919581	0.192454	0.96189	0.00919581	0.172412	0.957464	-0.187503	0.240546	0.435691	-0.265405	0.271513	0.35695	-0.0501197	0.656365	0.94127	9.95519	7	0.191127	9.96807	8	0.267274	0.00135084	0.0141956	0.926855
101	Ric6Cd	vePREZ	CKD	M17807.metal.pos.txt.gz	23	0.0174981	0.0657618	0.790175	0.0174981	0.0710742	0.805531	-0.0758981	0.104156	0.466189	-0.1022	0.159742	0.528922	0.00240468	0.155825	0.987833	18.8223	21	0.596537	18.8342	22	0.655545	0.000558342	0.0051298	0.91436
102	vAEvB2	wWpTqP	CKD	M17945.metal.pos.txt.gz	36	-0.101112	0.167835	0.546874	-0.101112	0.171323	0.555066	-0.0114005	0.242679	0.962531	0.022479	0.449289	0.960381	-0.268528	0.445344	0.550531	33.4237	34	0.4957	33.5895	35	0.536193	0.00185541	0.00455577	0.686365
103	hmLOKe	cy1hoK	CKD	M18254.metal.pos.txt.gz	13	0.029288	0.0617734	0.635415	0.029288	0.064956	0.652069	-0.00915535	0.0872617	0.916441	-0.0208101	0.0998228	0.838358	0.08571	0.207216	0.687097	10.7707	11	0.46267	10.8529	12	0.541566	-0.003294	0.0114878	0.779641
104	LAD3JX	dL99Sn	CKD	M18281.metal.pos.txt.gz	13	-0.00171201	0.0208429	0.934537	-0.00171201	0.0210345	0.935132	0.0125044	0.0304892	0.681715	0.0125414	0.0310822	0.693685	0.0294593	0.0407218	0.484516	10.9832	11	0.444673	11.7824	12	0.463313	-0.00750928	0.00839995	0.39048
105	de2kDd	Zr39ON	CKD	M18283.metal.pos.txt.gz	10	0.164831	0.0417161	7.77385e-05	0.164831	0.105003	0.116466	0.151184	0.133064	0.255883	0.106388	0.19243	0.59382	-0.100824	0.361456	0.787367	0.830568	8	0.999109	1.42052	9	0.997695	0.00862891	0.0112343	0.464504
106	Uda0jH	3ajxuE	CKD	M18335.metal.pos.txt.gz	6	0.0122961	0.146273	0.933007	0.0122961	0.0878694	0.88871	-0.0429411	0.128166	0.737594	-0.0712012	0.143972	0.64188	0.136334	0.442685	0.773475	13.5487	4	0.00888369	13.8556	5	0.016553	-0.00768645	0.0255365	0.778414
107	d1DV2n	cbdJbF	CKD	M18349.metal.pos.txt.gz	19	0.145734	0.422743	0.730294	0.145734	0.148768	0.327279	-0.240065	0.244817	0.326796	-0.238872	0.32665	0.474022	-0.533586	1.02381	0.608967	140.924	17	1.44305e-21	145.348	18	5.93534e-22	0.0133677	0.0182988	0.475017
108	xBai77	MRil4b	CKD	M18357.metal.pos.txt.gz	7	-0.0614458	0.0884326	0.487161	-0.0614458	0.0930082	0.508837	-0.0213624	0.118202	0.856581	-0.0214507	0.174025	0.905925	-0.114685	0.424002	0.797599	5.40619	5	0.368342	5.42418	6	0.490668	0.00234902	0.0182147	0.902414
109	PatoAh	byPi3J	CKD	M18369.metal.pos.txt.gz	37	-0.0143523	0.229851	0.950211	-0.0143523	0.163768	0.930165	0.121706	0.253874	0.631656	0.201357	0.420371	0.634836	0.715193	0.513763	0.172685	66.1939	35	0.00111866	70.9146	36	0.000457682	-0.00879802	0.00556873	0.123127
110	oPIwOL	YGCWOD	CKD	M18392.metal.pos.txt.gz	6	0.00336561	0.254079	0.989431	0.00336561	0.127599	0.978957	-0.0975839	0.17776	0.58303	-0.172366	0.242243	0.50856	0.522338	2.10411	0.816167	19.5228	4	0.000620235	19.8251	5	0.00134778	-0.0176816	0.0710415	0.815702
111	WoCX12	brff7d	CKD	M18394.metal.pos.txt.gz	14	-0.0111359	0.0671722	0.868329	-0.0111359	0.0757398	0.88311	0.039668	0.110647	0.719961	0.0558151	0.134223	0.684311	-0.0812646	0.165605	0.63248	9.9985	12	0.616092	10.2253	13	0.675419	0.00338014	0.00709829	0.642491
112	PRLUPD	VpMLOg	CKD	M18467.metal.pos.txt.gz	12	0.00120166	0.135113	0.992904	0.00120166	0.119522	0.991978	-0.0486368	0.15241	0.749637	-0.0393893	0.182877	0.833407	-0.129109	0.309294	0.685184	13.7497	10	0.184717	14.0568	11	0.229864	0.00457525	0.00968056	0.646629
113	bNeuuP	t7PC1U	CKD	M18474.metal.pos.txt.gz	13	0.00652853	0.0416971	0.875583	0.00652853	0.0305746	0.830915	-0.0143291	0.0432335	0.740315	-0.0204957	0.0459514	0.663516	-0.0260195	0.0654168	0.698425	21.4761	11	0.0287613	22.3188	12	0.0340984	0.00539192	0.0082069	0.52469
114	ITNyq8	C3hryK	CKD	M18476.metal.pos.txt.gz	9	0.0462854	0.0563457	0.411388	0.0462854	0.0653194	0.478572	0.0543662	0.0842552	0.518761	0.0480751	0.073341	0.53054	0.0789436	0.0947014	0.432025	5.72604	7	0.572077	5.95289	8	0.652509	-0.00300223	0.00630348	0.648381
115	AfZelx	T62bsK	CKD	M18477.metal.pos.txt.gz	7	0.041364	0.0831083	0.618687	0.041364	0.049355	0.401979	-0.0350625	0.0717556	0.625098	-0.0959786	0.0994337	0.371695	0.444444	0.300056	0.19864	12.2696	5	0.0312742	17.0129	6	0.00923608	-0.0386946	0.027832	0.223153
116	5aRErw	FoeV3p	CKD	M18494.metal.pos.txt.gz	13	-0.0367397	0.0656617	0.5758	-0.0367397	0.0643495	0.568041	-0.00757408	0.0956016	0.936853	0.00556668	0.121	0.964063	0.00458591	0.119747	0.970137	12.2977	11	0.341685	12.4944	12	0.406836	-0.00273302	0.00651675	0.683009
117	gfKzUc	K20fZs	CKD	M18497.metal.pos.txt.gz	16	-0.0290886	0.0299099	0.330782	-0.0290886	0.0385863	0.450934	0.0111249	0.0556516	0.841557	0.0315723	0.0691148	0.654354	0.0132165	0.0607242	0.830843	8.19868	14	0.878721	9.01274	15	0.876851	-0.00427577	0.004739	0.382184
118	0AA81p	P1vjtU	CKD	M18929.metal.pos.txt.gz	13	0.151808	0.103624	0.142922	0.151808	0.177451	0.392278	0.156173	0.24393	0.522019	0.0748045	0.307208	0.811733	-0.152272	0.363914	0.683688	3.17607	11	0.988188	4.09206	12	0.981717	0.00680746	0.00711278	0.359092
119	U2i664	M2UHuU	CKD	M19323.metal.pos.txt.gz	6	-0.0325224	0.168999	0.847396	-0.0325224	0.175395	0.852897	-0.0933008	0.234009	0.69011	-0.125927	0.258254	0.646455	-0.211133	0.406544	0.630938	4.37674	4	0.357414	4.64196	5	0.461118	0.00670741	0.0136239	0.648287
120	fnpkvV	XdCysX	CKD	M19324.metal.pos.txt.gz	7	-0.212509	0.0826851	0.0101667	-0.212509	0.121658	0.0806754	-0.125496	0.156686	0.423166	-0.0968519	0.197369	0.641057	-0.173529	0.207451	0.441016	2.71776	5	0.743401	2.77157	6	0.836922	-0.00225314	0.00971275	0.825751
121	aItNx7	s5MsZJ	CKD	M19362.metal.pos.txt.gz	23	0.00957648	0.236638	0.967719	0.00957648	0.201382	0.962072	-0.149423	0.306896	0.62634	-0.122304	0.426625	0.777042	0.00351473	0.496578	0.99442	30.3771	21	0.0846677	30.3774	22	0.109576	8.29084e-05	0.00592918	0.988975
122	rE8Bp1	YoHUPJ	CKD	M19364.metal.pos.txt.gz	21	-0.0979964	0.202524	0.628474	-0.0979964	0.128969	0.447348	-0.0864726	0.203148	0.670353	-0.0168635	0.201436	0.934114	-0.142419	0.42928	0.7437	49.2822	19	0.000167021	49.3185	20	0.000277053	0.000969293	0.0081973	0.907114
123	OvorvS	0nsB8C	CKD	M19368.metal.pos.txt.gz	12	0.124708	0.194071	0.520489	0.124708	0.20118	0.535334	-0.118225	0.280896	0.673838	-0.229944	0.366931	0.543663	-0.272743	0.494931	0.593681	9.46379	10	0.488724	10.2363	11	0.509264	0.00700421	0.007969	0.400065
124	EitHj9	4SEp3P	CKD	M19396.metal.pos.txt.gz	8	-0.0591555	0.122973	0.630486	-0.0591555	0.158594	0.709148	-0.149258	0.205901	0.468512	-0.176702	0.238164	0.482273	-0.358935	0.500382	0.500136	3.80972	6	0.702409	4.20872	7	0.755448	0.00840283	0.0133026	0.550897
125	o6R5YQ	P9mjog	CKD	M19414.metal.pos.txt.gz	14	0.127677	0.144893	0.378221	0.127677	0.155438	0.411419	0.050641	0.223814	0.820996	-0.115327	0.287757	0.695092	-0.227947	0.310456	0.476909	9.54488	12	0.655819	11.296	13	0.586037	0.00798307	0.00603273	0.210397
126	5rcqKK	2ZBPjq	CKD	M19415.metal.pos.txt.gz	6	-0.0956717	0.411579	0.816188	-0.0956717	0.184574	0.604223	0.269601	0.27084	0.319529	0.270986	0.255999	0.338243	0.260634	0.783034	0.755961	23.101	4	0.000120874	24.8619	5	0.000148156	-0.0112094	0.0203007	0.610233
127	WKfnYZ	0wmwt2	CKD	M19934.metal.pos.txt.gz	40	0.220635	0.19309	0.253182	0.220635	0.134064	0.0998177	-0.153336	0.213146	0.471896	-0.235085	0.245531	0.344236	-0.257349	0.372626	0.493991	76.4273	38	0.000217795	80.9015	39	9.30981e-05	0.00706286	0.0047354	0.144085
128	5rTi8P	c6LHoP	CKD	M20489.metal.pos.txt.gz	38	-0.115069	0.175804	0.51277	-0.115069	0.183982	0.531686	-0.193678	0.272515	0.477268	-0.443932	0.422316	0.299992	-0.3413	0.372133	0.365171	33.2945	36	0.597948	33.7836	37	0.620635	0.00280132	0.0040054	0.488806
129	i7PGan	dMX1hc	CKD	M20675.metal.pos.txt.gz	31	0.174535	0.141564	0.21761	0.174535	0.109306	0.110318	-0.0881337	0.159656	0.580933	-0.0842464	0.187602	0.656609	-0.419456	0.340908	0.228432	44.7519	29	0.0310981	50.3201	30	0.0114849	0.01188	0.00625409	0.0674781
130	PAvAlQ	TSed3Q	CKD	M20699.metal.pos.txt.gz	26	0.0984381	0.136311	0.470197	0.0984381	0.0976655	0.313498	0.128369	0.146905	0.382214	0.164364	0.136091	0.238447	0.374892	0.222677	0.10523	44.2891	24	0.00706057	48.6989	25	0.00307285	-0.00861416	0.00557247	0.135228
131	KNiuPB	bCyJZM	CKD	M21044.metal.pos.txt.gz	18	-0.280592	0.184906	0.129145	-0.280592	0.136585	0.0399425	-0.210985	0.203642	0.300173	-0.262052	0.247219	0.303974	0.097084	0.424706	0.822083	29.365	16	0.0215878	31.1564	17	0.0191148	-0.0084635	0.00856664	0.337878
132	3noK01	tV1Y41	CKD	M21047.metal.pos.txt.gz	18	-0.308562	0.229386	0.178572	-0.308562	0.223769	0.167917	-0.398475	0.321453	0.215122	-0.488771	0.525823	0.365624	-1.27392	0.813526	0.136929	16.3089	16	0.431617	17.8641	17	0.397461	0.0136044	0.0110138	0.234582
133	aG0Mv5	qrRmjv	CKD	M21049.metal.pos.txt.gz	15	-0.0733777	0.0726043	0.312183	-0.0733777	0.0570329	0.198239	-0.0240303	0.0859168	0.779714	-0.0642958	0.11775	0.593637	0.0479459	0.145029	0.746217	21.1655	13	0.0697187	22.6883	14	0.0655342	-0.00819217	0.00847074	0.351135
134	k7Tq99	ZlwFP6	CKD	M21127.metal.pos.txt.gz	14	-0.296496	0.274744	0.280511	-0.296496	0.181489	0.102325	-0.349356	0.264923	0.187267	-0.254574	0.312168	0.429473	0.107749	0.949669	0.911542	29.3061	12	0.00354773	29.7919	13	0.00504576	-0.00649417	0.0145601	0.66352
135	Z1T3o6	gbBoP7	CKD	M21151.metal.pos.txt.gz	10	0.0194048	0.0327563	0.553583	0.0194048	0.0434459	0.655133	-0.019359	0.0569668	0.733985	-0.0251368	0.0601476	0.685801	-0.0669039	0.0778025	0.414858	3.32782	8	0.912134	5.11605	9	0.824077	0.0106689	0.00797823	0.217915
136	aZOeSD	ksDI09	CKD	M21184.metal.pos.txt.gz	16	-0.0078167	0.0969948	0.935769	-0.0078167	0.0924145	0.932593	0.00173784	0.127744	0.989146	0.0270221	0.213594	0.901007	0.787819	0.383286	0.0589876	11.9487	14	0.610421	16.5237	15	0.348122	-0.026092	0.0121986	0.0505478
137	k47okd	I8SDnW	CKD	M21188.metal.pos.txt.gz	25	-0.131726	0.153487	0.390769	-0.131726	0.137667	0.338644	0.0335358	0.207297	0.871482	0.135455	0.339875	0.693754	-0.371527	0.430192	0.396708	29.3764	23	0.168153	29.833	24	0.19035	0.00412626	0.00690126	0.555749
138	WiYOgz	hcYSCc	CKD	M21630.metal.pos.txt.gz	22	0.0273433	0.116881	0.815031	0.0273433	0.116837	0.814963	0.101773	0.163367	0.533304	0.107615	0.158192	0.503756	0.144161	0.199864	0.479075	20.4777	20	0.428428	21.0157	21	0.457984	-0.00294233	0.00405887	0.476902
139	DL0Bbv	6khUmX	CKD	M22030.metal.pos.txt.gz	19	0.323301	0.354687	0.362026	0.323301	0.167425	0.0534796	0.118956	0.272632	0.662601	0.110038	0.335218	0.746504	-1.08184	0.961023	0.275927	70.6218	17	1.68513e-08	80.7841	18	6.24581e-10	0.023641	0.0151152	0.136228
140	Lo9cO5	FIOKHk	CKD	M22032.metal.pos.txt.gz	16	0.183568	0.204591	0.369588	0.183568	0.137768	0.182715	0.252735	0.191374	0.186624	0.204695	0.199666	0.321524	0.526579	0.478258	0.289452	31.6487	14	0.00449279	33.0801	15	0.00457564	-0.00787791	0.00990042	0.439482
141	slsA5J	djv9gf	CKD	M22116.metal.pos.txt.gz	14	0.0304268	0.265729	0.908839	0.0304268	0.213395	0.886618	0.128559	0.32416	0.691669	0.299847	0.573402	0.609823	1.09589	0.922712	0.257936	17.9858	12	0.116123	20.1584	13	0.0913312	-0.0167987	0.0139528	0.251812
142	V88FKb	AVLE5F	CKD	M22130.metal.pos.txt.gz	19	0.307587	0.206216	0.13581	0.307587	0.149718	0.0399327	0.297529	0.227137	0.190226	0.359854	0.267657	0.195499	1.11201	0.51994	0.0472676	29.3293	17	0.0316079	34.1483	18	0.0120746	-0.0156576	0.00936851	0.112967
143	EJzE5Q	sa51oy	CKD	M22138.metal.pos.txt.gz	7	0.401455	0.288828	0.164546	0.401455	0.15327	0.00881179	0.033275	0.256225	0.896672	-0.153099	0.366779	0.690899	0.0449408	0.859625	0.96033	20.496	5	0.00100826	21.3068	6	0.00161569	0.0111447	0.0250601	0.675112
144	ZhCwC4	tWakIS	CKD	M22175.metal.pos.txt.gz	7	0.0366191	0.105654	0.728896	0.0366191	0.118426	0.757158	0.0102458	0.153374	0.946739	-0.0142506	0.183729	0.940698	0.0239412	0.286784	0.936708	4.77324	5	0.444177	4.77559	6	0.572901	0.000514114	0.0105918	0.963166
145	8emsG6	FNvKfm	CKD	M22177.metal.pos.txt.gz	60	-0.112558	0.124424	0.365661	-0.112558	0.125982	0.371619	-0.00140453	0.190973	0.994132	-0.450997	0.343543	0.194339	-0.515595	0.295867	0.0866928	55.2833	58	0.576948	57.55	59	0.529117	0.00484982	0.00322133	0.137614
146	t4avdg	D9Pnhu	CKD	M22189.metal.pos.txt.gz	10	0.111923	0.162673	0.491435	0.111923	0.156363	0.474121	-0.0188968	0.211047	0.928654	-0.182839	0.263355	0.505038	-0.393608	0.385925	0.337621	7.68808	8	0.464517	9.74098	9	0.371859	0.0132913	0.00927647	0.189813
147	zVAxU8	CLaAua	CKD	M22481.metal.pos.txt.gz	36	0.326468	0.137455	0.0175449	0.326468	0.112963	0.00385172	0.0763563	0.194351	0.694409	0.0249499	0.199644	0.901261	0.227339	0.225269	0.320013	51.3515	34	0.0284944	51.823	35	0.0333488	0.00210585	0.00376872	0.579981
148	651LZy	xCV3tJ	CKD	M22548.metal.pos.txt.gz	15	-0.0990647	0.208056	0.633971	-0.0990647	0.190127	0.602336	-0.150619	0.25775	0.558977	-0.213962	0.372326	0.574638	-0.740473	0.833638	0.390549	15.9871	13	0.249828	16.7648	14	0.268926	0.0100038	0.0125792	0.440739
149	W7HkNz	LCHtAA	CKD	M22649.metal.pos.txt.gz	13	-0.0880516	0.214831	0.681905	-0.0880516	0.238724	0.712245	-0.206882	0.328686	0.529073	-0.241998	0.425609	0.580118	-0.0548079	0.556955	0.92338	9.71375	11	0.556304	9.71812	12	0.640675	-0.000533764	0.0080794	0.948512
150	KrsYC6	a8Fi1w	CKD	M22842.metal.pos.txt.gz	9	0.0526529	0.0724845	0.467593	0.0526529	0.052421	0.315175	-0.0335799	0.0748672	0.653773	-0.0543936	0.0727213	0.475886	-0.138501	0.15832	0.410683	12.1658	7	0.095238	15.2957	8	0.0536443	0.0146668	0.0109292	0.221495
151	mcFIch	KNCLrS	CKD	M24074.metal.pos.txt.gz	22	0.126452	0.228095	0.579315	0.126452	0.146422	0.387799	0.0709045	0.201631	0.725098	0.227259	0.314376	0.477722	-0.0544711	0.551368	0.922286	50.629	20	0.000179899	50.9608	21	0.000267746	0.00359643	0.00993381	0.72112
152	cRgaHX	bnYg0E	CKD	M25459.metal.pos.txt.gz	31	0.107039	0.097808	0.273789	0.107039	0.100038	0.284628	0.114337	0.15343	0.456146	0.120039	0.129855	0.362652	0.183356	0.135657	0.186947	27.9834	29	0.518799	28.6772	30	0.534596	-0.0020907	0.00251004	0.411691
153	iMC4vJ	9Qwum1	CKD	M25599.metal.pos.txt.gz	22	0.0741763	0.159049	0.640948	0.0741763	0.122258	0.544037	0.0588907	0.177495	0.74005	0.0343	0.178244	0.849252	0.0861726	0.29897	0.776135	35.5368	20	0.0174247	35.5409	21	0.0246067	-0.000278066	0.00580987	0.962302
154	t3BzFS	SxAyHr	CKD	M27256.metal.pos.txt.gz	37	0.0466781	0.215393	0.828433	0.0466781	0.189461	0.805393	-0.0116253	0.293375	0.968391	-0.244345	0.396973	0.542082	0.249158	0.666716	0.710875	46.3923	35	0.0943073	46.5292	36	0.112369	-0.00220321	0.00685537	0.749831
155	REc9f9	Bzj38S	CKD	M27273.metal.pos.txt.gz	13	-0.0307584	0.255591	0.904212	-0.0307584	0.228493	0.892917	-0.160738	0.326962	0.622994	0.498678	0.517186	0.353969	0.507686	0.679976	0.470948	14.077	11	0.228761	15.015	12	0.240617	-0.00985996	0.0115169	0.41019
156	9JrBmt	BYQnTg	CKD	M27278.metal.pos.txt.gz	22	0.0328807	0.141127	0.815772	0.0328807	0.141439	0.816171	0.162171	0.204421	0.427592	0.15141	0.240608	0.535951	0.149854	0.327624	0.652316	20.7435	20	0.412367	20.9074	21	0.464614	-0.0024241	0.0060981	0.695197
157	v811BD	3TKHkB	CKD	M27447.metal.pos.txt.gz	15	0.0163332	0.0701009	0.815765	0.0163332	0.0748938	0.827363	0.0118461	0.102876	0.908327	-0.150612	0.18401	0.426785	-0.314156	0.200998	0.142065	9.12605	13	0.763358	12.2654	14	0.584995	0.014782	0.00834276	0.0998451
158	1GEUC4	BXsoPR	CKD	M27513.metal.pos.txt.gz	22	-6.74935e-05	0.10765	0.9995	-6.74935e-05	0.121038	0.999555	0.101716	0.171829	0.553877	0.107498	0.211	0.615737	0.16488	0.216914	0.456053	15.7718	20	0.730679	16.6115	21	0.734373	-0.00438632	0.00478673	0.370401
159	USeTgR	GSbqnp	CKD	M27531.metal.pos.txt.gz	16	-0.0878185	0.057551	0.127028	-0.0878185	0.055477	0.113428	-0.142183	0.07873	0.0709252	-0.106154	0.100238	0.306343	-0.114636	0.122283	0.364412	16.0702	14	0.309106	16.1425	15	0.372646	0.00169839	0.00676802	0.805504
160	lKNUWi	YG97Vg	CKD	M27672.metal.pos.txt.gz	5	-0.182615	0.355838	0.607813	-0.182615	0.143866	0.204318	-0.220778	0.184572	0.231631	-0.188123	0.207391	0.415661	-3.2469	3.21743	0.387232	18.7347	3	0.000310191	24.4709	4	6.42614e-05	0.103861	0.108368	0.408562
161	7tllzn	AffT7u	CKD	M27710.metal.pos.txt.gz	16	0.129534	0.113855	0.255242	0.129534	0.0691176	0.0609151	-0.015525	0.127526	0.903105	-0.040707	0.200942	0.842185	0.619841	0.163323	0.00196949	21.5499	14	0.0883475	40.7023	15	0.000354962	-0.0227476	0.00644887	0.00334799
162	r8nrZv	Sp3MGK	CKD	M27716.metal.pos.txt.gz	11	0.0281731	0.0463778	0.54354	0.0281731	0.0461173	0.541265	-0.0246626	0.0535101	0.644874	-0.0381961	0.0565709	0.514863	-0.052317	0.0813378	0.536133	8.67009	9	0.468267	10.1133	10	0.430609	0.00711614	0.00592351	0.260279
163	tbyMwZ	W7uxd3	CKD	M27718.metal.pos.txt.gz	8	0.539559	0.410947	0.189195	0.539559	0.12442	1.44719e-05	0.242814	0.216874	0.262879	-0.158054	0.308808	0.624523	-0.232248	0.919883	0.8091	66.5648	6	2.06594e-12	76.3634	7	7.57804e-14	0.0279436	0.0297335	0.383596
164	z81Qjr	tzeuIp	CKD	M27722.metal.pos.txt.gz	8	-0.075242	0.225942	0.739123	-0.075242	0.164167	0.646719	-0.121807	0.24281	0.615909	-0.0516769	0.250266	0.842287	-0.233971	0.567526	0.69447	13.0513	6	0.042229	13.2593	7	0.0660374	0.00471984	0.0152627	0.767596
165	UAAurB	5ZZQLL	CKD	M27728.metal.pos.txt.gz	32	-0.0292851	0.132671	0.8253	-0.0292851	0.106693	0.783716	-0.211051	0.178682	0.237542	-0.271129	0.232648	0.252745	-0.196112	0.268874	0.471426	47.1302	30	0.0241649	47.9338	31	0.0267037	0.00347152	0.00485394	0.480016
166	Z7gNUY	QQtbK0	CKD	M27738.metal.pos.txt.gz	18	0.130722	0.114925	0.255346	0.130722	0.10552	0.215407	0.217208	0.153526	0.157129	0.176303	0.193386	0.374695	-0.104319	0.193208	0.59668	17.7181	16	0.340661	20.1653	17	0.265864	0.00817201	0.00549727	0.156571
167	jouMuE	xdzKAG	CKD	M30805.metal.pos.txt.gz	16	-0.0795782	0.117393	0.497848	-0.0795782	0.107398	0.458714	-0.0830888	0.137411	0.545397	-0.0825479	0.131119	0.538451	-0.0990802	0.174625	0.579436	17.891	14	0.211791	17.9218	15	0.266796	0.000797214	0.00513085	0.878742
168	jFWXhh	dJdeMo	CKD	M31453.metal.pos.txt.gz	19	-0.211632	0.270099	0.433313	-0.211632	0.138319	0.12601	0.0309312	0.20214	0.878384	0.0254736	0.204807	0.902394	0.161584	0.452188	0.725237	64.6179	17	1.78258e-07	68.6364	18	7.67661e-08	-0.0106958	0.0104024	0.318261
169	DIGuhF	0zHtiU	CKD	M31522.metal.pos.txt.gz	4	-0.00359494	0.0863151	0.966779	-0.00359494	0.102464	0.972012	-0.0218315	0.129454	0.866078	-0.0790031	0.165311	0.66538	-0.0387249	0.31154	0.912443	2.1137	2	0.34755	2.12887	3	0.546095	0.0021616	0.0180405	0.915578
170	MZR7nV	dOeUFm	CKD	M31536.metal.pos.txt.gz	26	0.00990881	0.0216216	0.646749	0.00990881	0.0178737	0.57932	-0.0190006	0.0295536	0.520275	-0.00652196	0.0252494	0.798289	-0.0030904	0.0358162	0.931956	36.2644	24	0.0517279	36.5835	25	0.0632003	0.00277332	0.00603459	0.649961
171	DRPGXq	Nfdyj8	CKD	M31548.metal.pos.txt.gz	13	-0.0038531	0.0720618	0.957358	-0.0038531	0.0815407	0.962311	0.0258946	0.112535	0.818011	0.176856	0.21446	0.425653	-0.0163924	0.234257	0.945469	9.36895	11	0.587877	9.37221	12	0.670853	0.000556374	0.00974406	0.95549
172	VtCqyi	eDSyLx	CKD	M31555.metal.pos.txt.gz	12	0.128678	0.181574	0.478524	0.128678	0.108528	0.235755	0.0811154	0.148732	0.585493	0.0569354	0.14355	0.699231	0.0630147	0.335103	0.854602	30.6173	10	0.000678458	30.7905	11	0.00118915	0.00273778	0.0115119	0.816822
173	GDSZEF	8SQPQY	CKD	M31591.metal.pos.txt.gz	21	-0.00660675	0.0319358	0.836107	-0.00660675	0.0344583	0.847953	-0.0130606	0.046226	0.777532	-0.0286407	0.0425418	0.508503	-0.0152862	0.047576	0.75149	17.1089	19	0.582488	17.1789	20	0.641326	0.0009749	0.00368462	0.794177
174	i3DaqG	sCEWFE	CKD	M31787.metal.pos.txt.gz	14	-0.0587376	0.0755852	0.437097	-0.0587376	0.0517813	0.256651	-0.0993319	0.0722136	0.168968	-0.100286	0.0856298	0.262554	-0.149083	0.207054	0.485301	27.1967	12	0.00723863	27.6995	13	0.00996419	0.00606147	0.0128695	0.646092
175	vPzfHx	Zb3BLQ	CKD	M32197.metal.pos.txt.gz	22	-0.0395249	0.194102	0.838643	-0.0395249	0.144612	0.78461	0.138199	0.234935	0.55637	0.138589	0.335719	0.683928	-0.10244	0.41611	0.808049	37.7772	20	0.00942727	37.8331	21	0.0134811	0.00143426	0.00833402	0.865091
176	rUNKi0	h7QRma	CKD	M32198.metal.pos.txt.gz	21	0.201235	0.214431	0.348009	0.201235	0.144016	0.162321	0.269179	0.226788	0.235259	0.376721	0.308413	0.236106	-0.101848	0.580716	0.862634	43.611	19	0.0010687	44.339	20	0.00135528	0.0060986	0.010829	0.579902
177	1yQvjn	4hEcM2	CKD	M32315.metal.pos.txt.gz	35	0.165631	0.217091	0.44549	0.165631	0.156844	0.290956	-0.0721316	0.251873	0.774587	-0.159435	0.406272	0.697186	1.54342	0.56918	0.0105465	54.153	33	0.0115676	65.1373	34	0.00102976	-0.0171401	0.00662493	0.0142705
178	jCxcYZ	woevX5	CKD	M32319.metal.pos.txt.gz	6	-0.0665778	0.193721	0.731088	-0.0665778	0.158347	0.674152	0.177922	0.238127	0.454959	0.230081	0.338271	0.526609	0.144879	0.460372	0.768722	7.01657	4	0.135015	7.48355	5	0.187089	-0.006615	0.0128207	0.63309
179	L4wGJ8	89hi40	CKD	M32322.metal.pos.txt.gz	3	0.213095	0.384022	0.578961	0.213095	0.324656	0.511585	0.402196	0.419666	0.337875	0.632495	0.591767	0.397056	-5.03613	5.4785	0.526768	1.45535	1	0.227671	2.7983	2	0.246807	0.0929054	0.0967153	0.512789
180	qk1EDE	6YkkjZ	CKD	M32328.metal.pos.txt.gz	19	0.0666327	0.120308	0.57968	0.0666327	0.0957646	0.486556	0.098749	0.127544	0.438791	0.0925247	0.138851	0.513631	0.0760485	0.242917	0.758041	28.4051	17	0.0404215	28.4085	18	0.0561045	-0.000302859	0.00672277	0.964593
181	2LOtKo	kGEoUD	CKD	M32338.metal.pos.txt.gz	26	0.453042	0.116145	9.59359e-05	0.453042	0.102071	9.05847e-06	0.592591	0.133891	9.60321e-06	0.676043	0.137835	4.76966e-05	0.625571	0.183992	0.00235766	30.5316	24	0.167753	32.3698	25	0.147587	-0.00483948	0.00402591	0.241058
182	zXRZCh	oAU0JI	CKD	M32339.metal.pos.txt.gz	39	-0.130721	0.216645	0.546251	-0.130721	0.16809	0.436754	-0.242597	0.263202	0.356677	-0.337407	0.427229	0.43457	-0.213685	0.82944	0.798124	63.1065	37	0.00474143	63.1248	38	0.006398	0.000824353	0.00794773	0.91795
183	1hY8Xn	Xe0yP4	CKD	M32346.metal.pos.txt.gz	14	0.0366204	0.0598033	0.540308	0.0366204	0.0528335	0.488229	0.0170698	0.077142	0.824876	-0.00526051	0.104344	0.960558	0.0762509	0.131136	0.57169	16.4946	12	0.169619	16.6562	13	0.215503	-0.00250069	0.00729343	0.737629
184	Fe1GJN	uPpzOg	CKD	M32348.metal.pos.txt.gz	46	-0.00776027	0.170572	0.963712	-0.00776027	0.149044	0.958475	0.127797	0.231051	0.580187	0.711515	0.609776	0.249419	-0.565225	0.507356	0.271303	57.1712	44	0.0879017	58.938	45	0.0794438	0.00608766	0.0052206	0.249862
185	1SS4gE	J99Svg	CKD	M32379.metal.pos.txt.gz	12	-0.0663095	0.130272	0.610746	-0.0663095	0.103015	0.519777	0.132504	0.155959	0.395546	0.188329	0.199175	0.364689	0.00423283	0.22556	0.985397	17.3258	10	0.0674593	17.5911	11	0.0915658	-0.00311759	0.00796619	0.703746
186	wfGZ4d	fwoRt8	CKD	M32388.metal.pos.txt.gz	7	0.0942988	0.111245	0.396624	0.0942988	0.132474	0.47657	0.262227	0.177657	0.139937	0.302089	0.271244	0.308015	0.162427	0.49159	0.754484	4.21039	5	0.519539	4.2311	6	0.645434	-0.00229534	0.0159497	0.891191
187	NQIldN	Mm852f	CKD	M32393.metal.pos.txt.gz	15	-0.161345	0.333253	0.628278	-0.161345	0.211915	0.446439	-0.0102654	0.322784	0.974629	0.334849	0.438444	0.457713	0.168813	1.35152	0.902508	34.4529	13	0.00102684	34.622	14	0.00167155	-0.00480926	0.0190347	0.804484
188	hZNWqy	1AdUZE	CKD	M32405.metal.pos.txt.gz	17	-0.040221	0.123835	0.745335	-0.040221	0.0956066	0.673979	-0.140015	0.149919	0.350337	-0.198877	0.183293	0.293989	-0.0222487	0.285668	0.93895	26.834	15	0.0301183	26.8429	16	0.0432632	-0.000559641	0.00795446	0.94484
189	oCT3I8	2O3sG5	CKD	M32412.metal.pos.txt.gz	40	0.0519321	0.06199	0.402171	0.0519321	0.0492653	0.291822	0.0358869	0.0671602	0.593101	0.0287536	0.0629399	0.650319	0.0643218	0.101421	0.529747	61.7091	38	0.00884322	61.7483	39	0.0116147	-0.000632151	0.00406418	0.877217
190	xjZx37	ptdiOI	CKD	M32418.metal.pos.txt.gz	15	-0.0144137	0.153263	0.925073	-0.0144137	0.111188	0.896856	-0.0696298	0.184495	0.705871	-0.108105	0.252767	0.675387	-0.183362	0.371535	0.629874	26.0944	13	0.0165115	26.6004	14	0.0216887	0.00514667	0.0102504	0.623997
191	ieElDW	4Djf0A	CKD	M32425.metal.pos.txt.gz	22	0.0471746	0.0815831	0.563102	0.0471746	0.0794769	0.552804	-0.00833051	0.115259	0.942382	-0.00836916	0.182607	0.963877	-0.4012	0.217927	0.0805082	17.2452	20	0.636997	22.1277	21	0.392181	0.0147472	0.00667405	0.0389553
192	GlKJYs	MOpGiV	CKD	M32445.metal.pos.txt.gz	14	-0.125017	0.0740417	0.0913225	-0.125017	0.0824928	0.12965	-0.177516	0.115973	0.125853	-0.170095	0.127837	0.206203	-0.165894	0.22538	0.475836	10.4348	12	0.577869	10.4728	13	0.654888	0.00165397	0.00848654	0.848737
193	JQLLE0	rUmEC6	CKD	M32452.metal.pos.txt.gz	37	-0.0762517	0.156566	0.626239	-0.0762517	0.127289	0.549143	-0.248327	0.198411	0.210722	-0.247424	0.272826	0.370493	-0.0401393	0.340294	0.906778	54.4422	35	0.0191562	54.4646	36	0.0248572	-0.000583975	0.00486739	0.905187
194	fvzxhg	Vo4pZy	CKD	M32489.metal.pos.txt.gz	37	0.0205094	0.17392	0.906128	0.0205094	0.169217	0.903532	0.0296661	0.251308	0.906031	0.0330809	0.351293	0.925497	-0.00469899	0.583248	0.993618	38.0263	35	0.333227	38.0286	36	0.377129	0.000255247	0.00562915	0.964091
195	OKXJq9	DUVbFM	CKD	M32492.metal.pos.txt.gz	45	0.0925256	0.136288	0.497204	0.0925256	0.141631	0.513571	0.329899	0.213596	0.122468	0.270854	0.299684	0.371025	0.307625	0.313696	0.332252	40.1528	43	0.595496	40.7433	44	0.611998	-0.00268448	0.00349324	0.446403
196	ktGl56	AFekNe	CKD	M32497.metal.pos.txt.gz	28	0.0871778	0.110189	0.428846	0.0871778	0.0710061	0.21954	0.0176014	0.094974	0.852971	-0.00301065	0.0860805	0.972357	-0.049126	0.152756	0.750328	61.2055	26	0.000115225	65.02	27	5.58799e-05	0.00584625	0.00459267	0.2143
197	6hFwBu	BRc4k5	CKD	M32504.metal.pos.txt.gz	11	-0.0518228	0.138329	0.707933	-0.0518228	0.129915	0.689968	-0.159472	0.171911	0.353594	-0.226809	0.194065	0.269621	-0.451501	0.336651	0.212732	9.55904	9	0.387347	11.3373	10	0.331846	0.0137617	0.0106354	0.227899
198	gzUL17	lPMXmd	CKD	M32518.metal.pos.txt.gz	41	0.0119998	0.171573	0.944242	0.0119998	0.182541	0.947587	-0.185318	0.261302	0.478194	-0.518652	0.566445	0.36535	0.40169	0.677145	0.556465	34.9804	39	0.653779	35.3375	40	0.679989	-0.00407255	0.00681469	0.553552
199	y9Zhkv	Z5L769	CKD	M32549.metal.pos.txt.gz	9	-0.095902	0.0692156	0.165883	-0.095902	0.085672	0.262966	-0.0467604	0.113326	0.679887	-0.00144657	0.129309	0.991348	0.446729	0.313868	0.197654	1.99226	7	0.960268	5.2218	8	0.733629	-0.0246738	0.0137299	0.115375
200	dyPcAU	C0ODbU	CKD	M32553.metal.pos.txt.gz	17	0.411482	0.176689	0.0198672	0.411482	0.0901767	5.04131e-06	0.179682	0.144148	0.212576	0.195693	0.167384	0.259476	0.413524	0.568621	0.478277	61.4257	15	1.43196e-07	61.4258	16	3.0049e-07	-8.44647e-05	0.0222794	0.997025
201	RabC3s	wqY5GA	CKD	M32557.metal.pos.txt.gz	14	0.359788	0.166541	0.0307449	0.359788	0.092852	0.00010669	0.119664	0.132328	0.365837	0.0749779	0.198229	0.711357	-0.212009	0.613026	0.735451	38.7846	12	0.000114187	41.8217	13	7.00341e-05	0.0209705	0.021633	0.351491
202	y5AnbV	Lz300m	CKD	M32560.metal.pos.txt.gz	13	0.0693278	0.0384053	0.071049	0.0693278	0.0494266	0.160723	0.0585981	0.064912	0.366669	0.0558171	0.0768727	0.481701	0.079049	0.0860278	0.377868	7.226	11	0.780497	7.24506	12	0.841003	-0.000882082	0.00638903	0.892686
203	XOACBY	t2ijZl	CKD	M32564.metal.pos.txt.gz	20	0.0303251	0.0607942	0.617909	0.0303251	0.0535428	0.571141	0.0405109	0.0769492	0.598567	-0.0456509	0.138326	0.744993	0.129732	0.157816	0.421807	23.8739	18	0.159203	24.4949	19	0.177847	-0.0056141	0.0082043	0.50251
204	d2NgHz	1KrzLQ	CKD	M32578.metal.pos.txt.gz	17	-0.0454667	0.164062	0.78168	-0.0454667	0.0808037	0.573652	-0.1173	0.145163	0.419059	-0.250142	0.260791	0.351745	0.2396	0.39719	0.555363	63.3241	15	6.70588e-08	65.959	16	5.03458e-08	-0.0103353	0.013082	0.441817
205	pO959U	bPDI9p	CKD	M32586.metal.pos.txt.gz	10	-0.0379604	0.0784739	0.628575	-0.0379604	0.0594533	0.523154	-0.0711239	0.0704927	0.312996	-0.0807743	0.0808154	0.34367	-0.147005	0.145358	0.341465	14.2516	8	0.0754376	15.6798	9	0.0738763	0.0070484	0.00787204	0.396728
206	SspSE3	dMkcPu	CKD	M32587.metal.pos.txt.gz	13	0.0951637	0.139816	0.496101	0.0951637	0.141403	0.500949	-0.033238	0.192624	0.863002	-0.108348	0.25083	0.673432	-0.110638	0.472119	0.819024	11.5126	11	0.401368	11.7321	12	0.467427	0.00493234	0.0107708	0.655912
207	AfcoZ0	DJucyS	CKD	M32593.metal.pos.txt.gz	13	-0.134994	0.116738	0.247523	-0.134994	0.108289	0.21254	-0.153617	0.161991	0.342973	-0.19962	0.21056	0.36181	-0.232399	0.260176	0.390853	13.7225	11	0.248731	13.9456	12	0.304199	0.00337281	0.00797639	0.680553
208	Af4ZJk	TIxej9	CKD	M32616.metal.pos.txt.gz	12	0.0404742	0.0964912	0.67488	0.0404742	0.0631283	0.521431	0.088095	0.0968053	0.362811	0.13383	0.186919	0.488924	0.0397558	0.502338	0.938481	25.6992	10	0.00416652	25.6992	11	0.00719264	3.6995e-05	0.0253356	0.998864
209	D6eX9A	WUID48	CKD	M32632.metal.pos.txt.gz	28	-0.0600956	0.103323	0.560817	-0.0600956	0.097085	0.535917	-0.0191278	0.157246	0.903182	-0.0303846	0.22531	0.893725	-0.0323973	0.187771	0.864352	30.5439	26	0.245694	30.5812	27	0.288683	-0.0007763	0.00435866	0.860021
210	eRxRHT	KdE3f0	CKD	M32634.metal.pos.txt.gz	44	-0.0951574	0.179275	0.595564	-0.0951574	0.146456	0.515865	-0.233184	0.23073	0.31219	-0.359335	0.317593	0.264144	-0.0715304	0.422736	0.866445	64.4244	42	0.0145947	64.4303	43	0.0187723	-0.000290587	0.00469626	0.950955
211	0kU2OA	tbAnXS	CKD	M32635.metal.pos.txt.gz	13	-0.21458	0.194026	0.268755	-0.21458	0.133956	0.109183	0.135645	0.180236	0.451693	0.138789	0.196532	0.493553	0.360603	0.491793	0.478747	21.9686	11	0.0246177	25.1756	12	0.0140122	-0.0148959	0.0117549	0.231252
212	8BQJyo	UshcK2	CKD	M32644.metal.pos.txt.gz	39	-0.153492	0.17585	0.382741	-0.153492	0.155716	0.324271	-0.00113343	0.237678	0.996195	0.167719	0.346356	0.630996	0.495673	0.489776	0.318092	45.9663	37	0.148135	48.4622	38	0.11904	-0.00743765	0.00524734	0.164729
213	O02g2A	gX1p0n	CKD	M32651.metal.pos.txt.gz	26	0.238176	0.132733	0.0727502	0.238176	0.12993	0.0667869	0.159457	0.196155	0.416266	0.118781	0.271268	0.665239	-0.105007	0.387827	0.788892	25.16	24	0.39711	26.0903	25	0.402792	0.00576523	0.00611992	0.355557
214	riOIZ8	2ytry5	CKD	M32654.metal.pos.txt.gz	27	0.0112354	0.173973	0.948507	0.0112354	0.138368	0.935283	0.0610487	0.21941	0.780828	0.17058	0.333747	0.61359	-0.259537	0.494784	0.604519	40.546	25	0.0256096	41.1023	26	0.0303065	0.00550195	0.00939453	0.563358
215	UrwW1e	VkWJsh	CKD	M32672.metal.pos.txt.gz	18	0.0971152	0.154487	0.529593	0.0971152	0.0849904	0.253179	0.200101	0.13371	0.134517	0.263854	0.147307	0.0910839	0.0243191	0.407892	0.953196	56.0374	16	2.39922e-06	56.1689	17	4.44124e-06	0.00246566	0.012722	0.848763
216	njxVF4	SLXbLU	CKD	M32675.metal.pos.txt.gz	22	0.180663	0.303719	0.551954	0.180663	0.255888	0.480173	0.22797	0.395697	0.564532	0.411924	0.628741	0.51948	0.200827	0.686997	0.773049	29.5829	20	0.0768997	29.5845	21	0.100661	-0.000261071	0.00792997	0.974063
217	zbcEfE	E5koM7	CKD	M32691.metal.pos.txt.gz	18	-0.0552292	0.0617273	0.370931	-0.0552292	0.0637006	0.385935	-0.0626971	0.100226	0.531607	-0.0691896	0.120539	0.573482	-0.164247	0.143563	0.26942	15.2451	16	0.506769	15.9631	17	0.526455	0.00610997	0.00721065	0.409295
218	WDTm7i	BFcRmw	CKD	M32698.metal.pos.txt.gz	17	0.0281033	0.185036	0.879281	0.0281033	0.192739	0.884071	-0.088529	0.265186	0.738502	-0.296047	0.428447	0.499483	0.00861991	0.518613	0.986958	14.7451	15	0.46993	14.7467	16	0.543261	0.000340327	0.00841006	0.968255
219	IKCwFp	yG7Tz8	CKD	M32709.metal.pos.txt.gz	30	0.190299	0.114898	0.0976707	0.190299	0.101402	0.0605613	0.166849	0.151689	0.271358	0.0808069	0.223843	0.720718	0.379056	0.218236	0.0933942	35.9064	28	0.144998	37.233	29	0.140359	-0.00459855	0.00452123	0.317814
220	9omsNu	NtedGK	CKD	M32729.metal.pos.txt.gz	47	0.11534	0.154352	0.454912	0.11534	0.138664	0.405528	-0.0132972	0.215643	0.950831	-0.399133	0.562379	0.481459	-0.121038	0.398049	0.762469	56.4749	45	0.117273	56.9969	46	0.128317	0.00283008	0.00438783	0.522212
221	EbFhYo	uThwyy	CKD	M32735.metal.pos.txt.gz	17	-0.140932	0.0979297	0.150117	-0.140932	0.0694264	0.0423614	-0.116784	0.112688	0.30004	-0.171291	0.169736	0.327916	-0.27697	0.314657	0.392621	31.399	15	0.00776539	31.8346	16	0.0105071	0.00563917	0.0123611	0.654779
222	j47OMR	MypKf6	CKD	M32739.metal.pos.txt.gz	8	0.532271	0.251676	0.0344382	0.532271	0.238179	0.0254334	0.414996	0.330766	0.209605	0.394041	0.487204	0.445255	1.9322	0.660508	0.0264476	2.6523	6	0.851049	7.81587	7	0.349111	-0.0346169	0.015234	0.0634627
223	33838D	HZ2P42	CKD	M32740.metal.pos.txt.gz	52	0.232619	0.228783	0.309265	0.232619	0.147912	0.115792	0.254988	0.233753	0.275342	0.657987	0.537588	0.226592	-0.388672	0.68964	0.575555	119.828	50	1.15473e-07	122.015	51	9.3957e-08	0.00646517	0.0067693	0.344136
224	3sLjLN	X61GfK	CKD	M32753.metal.pos.txt.gz	12	0.0275648	0.122136	0.821443	0.0275648	0.0867556	0.75069	0.0950453	0.134658	0.480296	0.112996	0.177713	0.537887	-0.400352	0.428911	0.372595	19.672	10	0.0325119	21.8015	11	0.0259569	0.017281	0.0166094	0.322642
225	OUygH6	qzdVq8	CKD	M32754.metal.pos.txt.gz	15	-0.0182422	0.0516567	0.723981	-0.0182422	0.043843	0.677351	-0.0470113	0.0649179	0.468964	-0.0771645	0.07313	0.309218	-0.119425	0.0797002	0.157906	16.2079	13	0.238086	19.4348	14	0.148991	0.0107857	0.00670418	0.131664
226	DED0YB	EVDq4B	CKD	M32755.metal.pos.txt.gz	24	0.046865	0.113656	0.680089	0.046865	0.0866482	0.5886	-0.0657554	0.119433	0.581933	-0.182509	0.177446	0.314395	0.00450564	0.228072	0.984417	39.4889	22	0.0123967	39.5725	23	0.0171534	0.00141532	0.00655937	0.831155
227	6vSX7R	QIjliv	CKD	M32757.metal.pos.txt.gz	19	-0.0330288	0.0625249	0.597326	-0.0330288	0.0555225	0.551929	-0.0302939	0.071332	0.671063	-0.0437674	0.0717814	0.54966	-0.112902	0.096361	0.257496	21.347	17	0.211153	22.8265	18	0.197344	0.00503472	0.00463822	0.292861
228	qcKjWu	LyPuzG	CKD	M32758.metal.pos.txt.gz	15	0.0542578	0.0759043	0.474721	0.0542578	0.0686541	0.429349	-0.0521231	0.0844624	0.537158	-0.0693288	0.0866322	0.436926	-0.182965	0.11177	0.125602	9.87907	13	0.703792	17.113	14	0.250204	0.0130722	0.00486026	0.0185581
229	DQ054A	yBFoCq	CKD	M32759.metal.pos.txt.gz	18	0.0284177	0.0850648	0.738326	0.0284177	0.0644099	0.659067	-0.0569313	0.0849477	0.502735	-0.0597824	0.0835082	0.483779	-0.0691006	0.134686	0.614927	28.1115	16	0.0306634	29.6513	17	0.0289723	0.00525563	0.00561407	0.36311
230	oH9XaN	lGU0Y6	CKD	M32761.metal.pos.txt.gz	13	-0.0481746	0.16991	0.77677	-0.0481746	0.130812	0.71267	0.0321612	0.193851	0.86823	0.00342227	0.269241	0.990067	-0.402786	0.384955	0.317861	18.4769	11	0.0711553	20.2452	12	0.0625877	0.00937611	0.00913815	0.326907
231	4SgtkU	WpMr1I	CKD	M32762.metal.pos.txt.gz	15	0.0235354	0.047491	0.620194	0.0235354	0.056204	0.6754	-0.0371559	0.076932	0.629117	-0.112959	0.124846	0.380886	-0.176881	0.187944	0.363797	8.74697	13	0.791774	9.99577	14	0.762493	0.011845	0.0105996	0.284009
232	ZvNPIz	gQ6hIm	CKD	M32769.metal.pos.txt.gz	6	0.118446	0.208031	0.569107	0.118446	0.113614	0.297166	-0.00297843	0.174859	0.98641	-0.162594	0.226619	0.505191	-0.0482575	0.861024	0.957993	16.5957	4	0.0023156	16.7634	5	0.00497112	0.00621688	0.0309287	0.8505
233	3zDAPk	eQV7CN	CKD	M32786.metal.pos.txt.gz	19	-0.100291	0.0655465	0.125998	-0.100291	0.0643237	0.118958	-0.147089	0.0901301	0.102688	-0.129768	0.135627	0.351341	-0.0026963	0.295834	0.992834	18.5655	17	0.354032	18.6909	18	0.411088	-0.00424604	0.0125341	0.73894
234	f5w6A0	I6uJ38	CKD	M32787.metal.pos.txt.gz	15	-0.0191686	0.180733	0.915534	-0.0191686	0.124419	0.877558	-0.248881	0.189046	0.188002	-0.338103	0.229075	0.162092	-0.689272	0.368847	0.0843578	22.4484	13	0.0487923	29.5414	14	0.00882115	0.0194596	0.00960147	0.0637102
235	5UU4nF	SFThfG	CKD	M32795.metal.pos.txt.gz	13	0.00287575	0.114275	0.979923	0.00287575	0.0899518	0.974496	-0.00652661	0.124013	0.958028	-0.00956948	0.128611	0.941913	-0.00258684	0.219177	0.990795	19.3657	11	0.0548374	19.3672	12	0.0800436	0.0002424	0.0081574	0.976826
236	sMNb4T	YnCfHq	CKD	M32800.metal.pos.txt.gz	12	-0.0318589	0.0464771	0.493044	-0.0318589	0.0496774	0.521317	-0.0515776	0.0680007	0.44816	-0.0531227	0.0645666	0.428122	-0.0600705	0.0722385	0.425069	9.33901	10	0.500261	9.62837	11	0.564093	0.0028618	0.00532012	0.602397
237	REBDEt	jvtwOw	CKD	M32802.metal.pos.txt.gz	6	0.0242857	0.167558	0.884759	0.0242857	0.123242	0.843782	0.075667	0.186616	0.685133	0.123834	0.215203	0.589927	-0.218586	0.496462	0.682475	8.64571	4	0.0705914	9.24248	5	0.0997748	0.0112577	0.0214249	0.627052
238	cnpRL3	DWn0er	CKD	M32808.metal.pos.txt.gz	13	0.0801412	0.0729424	0.271903	0.0801412	0.0720842	0.266236	0.080737	0.0982591	0.411262	0.0694523	0.120449	0.57486	-0.106668	0.155493	0.506917	10.449	11	0.490511	12.2874	12	0.422881	0.0089775	0.00662107	0.202313
239	1FCIEh	VNG8E9	CKD	M32814.metal.pos.txt.gz	15	0.0545727	0.161526	0.735471	0.0545727	0.194714	0.77927	-0.184608	0.252258	0.464278	-0.309255	0.483613	0.532843	-0.923951	0.979499	0.362734	8.59517	13	0.802785	9.63424	14	0.788406	0.0137261	0.0134656	0.326634
240	ofb282	n56v60	CKD	M32836.metal.pos.txt.gz	6	0.213508	0.0914657	0.0195803	0.213508	0.115786	0.0651845	0.172517	0.145326	0.235186	0.163074	0.177796	0.401117	-0.415157	0.522734	0.471534	1.59917	4	0.808941	3.12016	5	0.681467	0.0294166	0.0238523	0.284989
241	58VJRI	5eaenl	CKD	M32838.metal.pos.txt.gz	12	0.264196	0.229451	0.249557	0.264196	0.126527	0.0367919	0.103175	0.212407	0.627152	-0.0167048	0.253059	0.948553	-0.0785477	0.614338	0.900796	34.9	10	0.000129868	36.1751	11	0.000158258	0.00950239	0.015721	0.559016
242	c4g7qH	sx5JkF	CKD	M32846.metal.pos.txt.gz	13	0.00938756	0.0312684	0.764006	0.00938756	0.0336712	0.780398	0.00560115	0.040152	0.889056	0.0190122	0.0432707	0.668195	-0.0430496	0.0471951	0.381239	7.8342	11	0.728075	10.3485	12	0.58542	0.00759289	0.00478853	0.141128
243	DHnO7N	544i82	CKD	M32847.metal.pos.txt.gz	13	-0.0503414	0.0536661	0.348219	-0.0503414	0.0718374	0.483447	-0.0700357	0.0853444	0.41186	-0.0718006	0.0859032	0.419581	-0.0368571	0.109777	0.743379	6.67061	11	0.825097	6.697	12	0.876971	-0.000837517	0.00515566	0.8739
244	uhqQ09	0W3MRx	CKD	M32854.metal.pos.txt.gz	6	-0.0340999	0.105476	0.746471	-0.0340999	0.119901	0.776103	-0.0209854	0.151221	0.88963	-0.0204114	0.193756	0.920197	0.764636	0.5564	0.241334	1.70816	4	0.789235	3.8693	5	0.568384	-0.0310211	0.0211017	0.215486
245	6Q6IYa	X72Gke	CKD	M32855.metal.pos.txt.gz	19	-0.00837218	0.0707118	0.905752	-0.00837218	0.0668985	0.900407	0.00934498	0.0918036	0.918921	0.0173686	0.0892247	0.847839	0.184053	0.121521	0.148249	16.5128	17	0.487817	20.1105	18	0.326631	-0.00966559	0.00509581	0.0749814
246	mmfQgK	FAuf0w	CKD	M32857.metal.pos.txt.gz	8	0.109888	0.137176	0.423086	0.109888	0.104091	0.291109	0.23469	0.14915	0.115598	0.357798	0.253488	0.200967	0.714288	0.462013	0.173055	9.28334	6	0.158259	12.1569	7	0.095517	-0.0226179	0.0165967	0.221875
247	u9oi43	T6IKAb	CKD	M32863.metal.pos.txt.gz	14	-0.0730645	0.0474305	0.123449	-0.0730645	0.0410912	0.0753866	-0.0165505	0.0593069	0.780195	0.000111045	0.0720558	0.998794	0.029836	0.099409	0.769211	15.5388	12	0.213283	17.3205	13	0.185065	-0.00943758	0.00804577	0.26356
248	SXAti0	0jstl1	CKD	M32867.metal.pos.txt.gz	21	0.517209	0.398558	0.19439	0.517209	0.329453	0.116439	0.216598	0.512187	0.672376	-0.331543	1.20951	0.786809	2.26183	1.48013	0.142958	27.1349	19	0.10155	29.2701	20	0.0825753	-0.0131813	0.0107801	0.236377
249	WRnxTU	Qt8fft	CKD	M32869.metal.pos.txt.gz	16	-0.127229	0.0853437	0.136018	-0.127229	0.100238	0.204343	-0.230896	0.139313	0.097441	-0.254197	0.236377	0.299196	-0.221775	0.402583	0.590399	10.8148	14	0.70052	10.8736	15	0.761502	0.00299239	0.0123405	0.81192
250	HvsHtP	cFnmqf	CKD	M32910.metal.pos.txt.gz	50	-0.101811	0.177727	0.566746	-0.101811	0.120983	0.400052	-0.403218	0.188228	0.0321793	-0.423274	0.186717	0.0278432	-0.467413	0.320331	0.151036	101.783	48	9.73333e-06	105.743	49	4.76786e-06	0.0055243	0.00404249	0.178131
251	c6lnWU	lMEoO3	CKD	M32980.metal.pos.txt.gz	11	-0.0677342	0.145414	0.641356	-0.0677342	0.139258	0.626689	-0.241679	0.18955	0.202305	-0.234972	0.226629	0.324242	-0.0625505	0.388374	0.875606	10.9033	9	0.282394	10.9036	10	0.36508	-0.000150378	0.0103522	0.988727
252	5IZvvt	SfGpKp	CKD	M33009.metal.pos.txt.gz	6	-0.168818	0.0670846	0.0118531	-0.168818	0.12125	0.163829	-0.196803	0.148359	0.184666	-0.215799	0.197681	0.324773	-0.408132	0.377132	0.340044	1.08147	4	0.897201	1.53056	5	0.909516	0.0109235	0.0163002	0.539469
253	rxutPJ	A807Xm	CKD	M33084.metal.pos.txt.gz	11	0.218708	0.138355	0.11393	0.218708	0.0814743	0.00726634	0.287634	0.108445	0.00799327	0.334843	0.104099	0.0092287	0.608187	0.250901	0.0383575	21.2576	9	0.0115543	28.837	10	0.00132404	-0.0203208	0.0113439	0.106844
254	VguUEz	7nCr5U	CKD	M33131.metal.pos.txt.gz	13	0.0254929	0.127785	0.841872	0.0254929	0.100055	0.798886	0.125669	0.152284	0.409242	0.202933	0.239871	0.4141	0.131571	0.513621	0.802552	19.4921	11	0.0528129	19.5731	12	0.075605	-0.00361961	0.0169263	0.83458
255	fPBdl1	Wxq8Yy	CKD	M33132.metal.pos.txt.gz	31	0.404277	0.230716	0.0797274	0.404277	0.166114	0.0149442	0.55701	0.338733	0.100096	1.33391	0.333081	0.000376877	1.34699	0.357802	0.000755056	42.8309	29	0.0471919	57.8714	30	0.0016537	-0.0169259	0.00530397	0.00339407
256	ySxuBA	tQTlrm	CKD	M33137.metal.pos.txt.gz	15	0.0564023	0.0662214	0.394368	0.0564023	0.0436149	0.195946	0.115272	0.0693995	0.0967134	0.172072	0.0926767	0.0845201	0.0692398	0.223633	0.761761	32.2651	13	0.00219415	32.2742	14	0.00366159	-0.000886798	0.014701	0.952816
257	e2N4zX	SBVihV	CKD	M33138.metal.pos.txt.gz	15	-0.0556788	0.0956091	0.560325	-0.0556788	0.0816984	0.495545	-0.0788148	0.103296	0.445462	-0.0727497	0.0996061	0.477207	-0.170559	0.167258	0.326457	18.1831	13	0.150691	19.1734	14	0.158429	0.00498312	0.00592207	0.415307
258	euMRA5	7Gd6sn	CKD	M33140.metal.pos.txt.gz	12	-0.132373	0.27013	0.62411	-0.132373	0.175026	0.449468	-0.341734	0.269435	0.204679	-0.438461	0.438993	0.339361	0.374426	0.841167	0.665709	25.1761	10	0.00502145	26.2018	11	0.00605565	-0.0118018	0.0184899	0.53763
259	ClXDeC	ZVHUJE	CKD	M33144.metal.pos.txt.gz	8	0.0193442	0.0486537	0.690933	0.0193442	0.060333	0.748495	0.0682133	0.0739245	0.356142	0.0734141	0.0809468	0.394585	0.161354	0.127015	0.250993	2.93791	6	0.816599	4.5522	7	0.714423	-0.0110404	0.00868948	0.25093
260	qci9CM	DvEpld	CKD	M33150.metal.pos.txt.gz	10	0.0204637	0.0462058	0.657851	0.0204637	0.0398989	0.608029	0.0813448	0.070503	0.248592	0.0835214	0.0576989	0.181666	0.0924803	0.062085	0.174664	9.15218	8	0.329622	12.0702	9	0.209381	-0.0111381	0.00697407	0.148915
261	mPsi9P	ZZTgfP	CKD	M33163.metal.pos.txt.gz	19	0.0565807	0.120286	0.638082	0.0565807	0.142252	0.690814	0.126371	0.196175	0.519462	0.180296	0.269208	0.511531	0.241234	0.360824	0.51275	12.5603	17	0.765086	12.8704	18	0.799214	-0.00345379	0.00620231	0.584883
262	Tfznsf	2y2IJ2	CKD	M33165.metal.pos.txt.gz	14	-0.135542	0.0904914	0.134174	-0.135542	0.0945439	0.151675	-0.0277744	0.1322	0.833595	-0.0204057	0.173975	0.908422	0.0418632	0.188938	0.828373	10.7333	12	0.551904	11.9094	13	0.535084	-0.0065043	0.00599749	0.29945
263	6EolzV	LWNd98	CKD	M33173.metal.pos.txt.gz	48	-0.00644484	0.00507902	0.204472	-0.00644484	0.00493717	0.191766	0.00274876	0.00839665	0.743392	0.00176311	0.00725769	0.809117	-0.00339687	0.00936555	0.718491	49.5766	46	0.33259	49.7395	47	0.364764	-0.00208638	0.00536557	0.699185
264	ebQSU0	SsY8oR	CKD	M33178.metal.pos.txt.gz	479	-0.0229272	0.00389466	3.93655e-09	-0.0229272	0.00374341	9.08607e-10	-0.0123795	0.00595761	0.0377163	-0.00305095	0.0117104	0.794565	-0.031716	0.010747	0.00332194	516.573	477	0.102248	517.407	478	0.103387	0.00266016	0.00303166	0.380679
265	EsT2pw	fLVGd3	CKD	M33188.metal.pos.txt.gz	3	0.0679007	0.113775	0.550644	0.0679007	0.0882631	0.441716	0.0106342	0.105031	0.919354	0.00830361	0.105343	0.944349	-0.0509365	0.236119	0.864739	2.40547	1	0.120911	3.32329	2	0.189826	0.0114671	0.0185642	0.647738
266	9kzBK7	xhCx4m	CKD	M33190.metal.pos.txt.gz	21	0.0234966	0.0418795	0.574762	0.0234966	0.0351498	0.503834	0.0466689	0.0538182	0.385855	0.0597104	0.0669848	0.383312	0.0799673	0.103667	0.449968	27.8679	19	0.0860035	28.3914	20	0.100452	-0.00475847	0.00796501	0.557279
267	YUFjD3	DnozYH	CKD	M33192.metal.pos.txt.gz	13	-0.064449	0.0656423	0.326188	-0.064449	0.0504282	0.201236	-0.149925	0.0828189	0.0702523	-0.209699	0.128024	0.127364	-0.139881	0.184072	0.463276	19.9799	11	0.0456174	20.333	12	0.0610423	0.00573196	0.0129991	0.667789
268	uoe5ve	zIgyCd	CKD	M33194.metal.pos.txt.gz	13	0.0168256	0.0374036	0.652825	0.0168256	0.0421435	0.689711	0.00962218	0.0587975	0.870007	0.00492422	0.0822398	0.95324	0.24795	0.105755	0.0388579	3.77456	11	0.976054	9.4525	12	0.663872	-0.0186483	0.00782606	0.0363181
269	8986ll	2gUTpf	CKD	M33195.metal.pos.txt.gz	8	0.0607846	0.0531695	0.252947	0.0607846	0.0521682	0.243952	0.0678077	0.0708165	0.338308	0.0455897	0.0781016	0.577722	0.00816983	0.107778	0.942041	6.89642	6	0.330533	7.27129	7	0.40119	0.00511402	0.00895481	0.588673
270	d1iwIU	DEOTFJ	CKD	M33197.metal.pos.txt.gz	10	-0.00871257	0.0283586	0.75867	-0.00871257	0.0436146	0.841666	0.00157116	0.0537585	0.976684	0.00243579	0.0725829	0.973961	-0.0206718	0.0803586	0.803483	3.77356	8	0.876954	3.80496	9	0.923774	0.00131266	0.00740809	0.863761
271	cZAymJ	rD2L3b	CKD	M33203.metal.pos.txt.gz	16	0.0212542	0.027373	0.437475	0.0212542	0.0328385	0.517481	0.0152692	0.0431313	0.723326	0.0214121	0.0545221	0.700049	0.0562481	0.0616213	0.376797	9.97205	14	0.764224	10.4225	15	0.792359	-0.00476505	0.00710009	0.513062
272	oqQJg1	KNhbd8	CKD	M33204.metal.pos.txt.gz	14	0.107688	0.182014	0.554086	0.107688	0.155982	0.489951	0.186405	0.23855	0.434563	0.290722	0.337505	0.404635	0.84144	0.424078	0.0705873	13.6696	12	0.322304	17.7011	13	0.169202	-0.0173912	0.00924451	0.0844151
273	Cnf7wY	IaX8MT	CKD	M33221.metal.pos.txt.gz	18	-0.0503746	0.101293	0.618965	-0.0503746	0.0903284	0.577061	0.0667731	0.134674	0.620027	0.168186	0.180096	0.363448	-0.044478	0.218703	0.841408	21.3762	16	0.164499	21.3774	17	0.209861	-0.000211027	0.00687745	0.975901
274	1zWy8d	zPOoLs	CKD	M33228.metal.pos.txt.gz	21	0.0186224	0.119099	0.875749	0.0186224	0.112978	0.869076	-0.137423	0.159716	0.389555	-0.129589	0.164418	0.439841	-0.109966	0.222659	0.627055	21.687	19	0.30011	22.2261	20	0.328369	0.00310752	0.00452164	0.500225
275	1A45Xo	V3jXcE	CKD	M33230.metal.pos.txt.gz	14	0.283219	0.209777	0.176985	0.283219	0.175503	0.106581	0.276342	0.259429	0.286788	0.630383	0.461366	0.195001	-0.915153	0.611288	0.160203	13.7215	12	0.318847	18.5733	13	0.136939	0.0221167	0.0107369	0.0617836
276	f4yZBd	zQtkKH	CKD	M33250.metal.pos.txt.gz	18	0.0370368	0.0568954	0.515071	0.0370368	0.0546491	0.497949	0.0533481	0.0718274	0.457648	0.0543649	0.0670399	0.428612	0.0659251	0.104122	0.535582	18.2977	16	0.306753	18.4262	17	0.36244	-0.00197066	0.00587854	0.741807
277	eLa6zW	7wGFEU	CKD	M33353.metal.pos.txt.gz	20	-0.0429863	0.0363579	0.237083	-0.0429863	0.033603	0.200813	-0.0127872	0.0500541	0.798362	-0.0114043	0.0444198	0.800139	0.0434984	0.0648654	0.510991	19.5232	18	0.360289	22.243	19	0.272328	-0.00895532	0.00565527	0.130711
278	ytFIAg	loHnmD	CKD	M33359.metal.pos.txt.gz	9	-0.00771038	0.0459197	0.866654	-0.00771038	0.0460738	0.867096	0.0202533	0.0643202	0.752851	0.0239734	0.0686958	0.736112	-0.0281097	0.073423	0.713194	7.79353	7	0.351152	7.94657	8	0.438707	0.00256462	0.00691749	0.721793
279	DwIOsA	Jmb3h3	CKD	M33363.metal.pos.txt.gz	8	0.271446	0.156504	0.0828407	0.271446	0.141962	0.0558634	0.112747	0.19682	0.56675	0.093945	0.304109	0.766375	0.0564604	0.349827	0.87708	7.87512	6	0.247396	8.50751	7	0.289973	0.00734502	0.0105817	0.513568
280	7GFH0g	fwttSt	CKD	M33364.metal.pos.txt.gz	10	-0.0730827	0.144595	0.613256	-0.0730827	0.169676	0.666672	0.0351669	0.228721	0.877803	0.0988637	0.323131	0.766598	0.272439	0.456214	0.566905	5.87024	8	0.661764	6.53593	9	0.685311	-0.00898168	0.0110084	0.438176
281	6o48f5	InC1Vu	CKD	M33380.metal.pos.txt.gz	40	-0.0837414	0.125567	0.504833	-0.0837414	0.139372	0.547941	-0.150652	0.212933	0.47925	-0.157871	0.198921	0.432209	-0.114791	0.240928	0.63648	31.6319	38	0.757447	31.6568	39	0.79201	0.000517991	0.00327858	0.875299
282	PD63Cu	aCJksr	CKD	M33384.metal.pos.txt.gz	12	-0.00532827	0.0171532	0.756083	-0.00532827	0.0229125	0.816112	-0.0013864	0.0299668	0.963099	0.0119762	0.0402276	0.77147	0.0482935	0.0411593	0.267852	3.70569	10	0.959649	6.16508	11	0.862125	-0.0141839	0.00904446	0.147895
283	cemJDn	yJgCWR	CKD	M33389.metal.pos.txt.gz	58	-0.0388774	0.185371	0.83388	-0.0388774	0.141331	0.783254	-0.104774	0.212751	0.622386	-0.188912	0.466581	0.687077	-1.93555	0.86734	0.0296621	90.0281	56	0.00265043	98.0586	57	0.000591411	0.0184191	0.00824126	0.0294249
284	Nv3qPb	yqwDME	CKD	M33390.metal.pos.txt.gz	15	0.184754	0.0581468	0.0014862	0.184754	0.0596184	0.00194216	0.207363	0.0893226	0.0202597	-0.00182066	0.134594	0.989398	0.168552	0.115027	0.166596	13.2894	13	0.425712	13.3174	14	0.501698	0.00117031	0.00707651	0.87119
285	SdAOix	5MGXxs	CKD	M33391.metal.pos.txt.gz	16	0.015189	0.0252327	0.547203	0.015189	0.0193094	0.431508	0.0352621	0.0284247	0.214775	0.044838	0.0352256	0.222435	0.0136022	0.0428381	0.755532	25.6103	14	0.0289989	25.6143	15	0.0422772	0.000422317	0.00903697	0.963387
286	taYCRz	cIh8Lg	CKD	M33408.metal.pos.txt.gz	14	-0.0797492	0.0551856	0.148428	-0.0797492	0.0611245	0.191995	-0.0832501	0.0897908	0.353845	-0.0974122	0.112551	0.402458	0.116231	0.119481	0.349855	6.95236	12	0.860746	10.5966	13	0.644573	-0.0124843	0.00653976	0.0804633
287	gMUJac	FjmAj1	CKD	M33415.metal.pos.txt.gz	17	-0.00220782	0.0477818	0.963146	-0.00220782	0.0519594	0.966107	0.0595034	0.0686199	0.385863	0.067077	0.0658902	0.32382	0.17628	0.0809434	0.0457912	5.26028	15	0.989684	13.5306	16	0.633638	-0.0126284	0.00439123	0.011547
288	7KB9ZM	wSUkuh	CKD	M33420.metal.pos.txt.gz	13	0.144397	0.0712393	0.0426702	0.144397	0.083115	0.0823321	0.149324	0.115493	0.196035	0.224188	0.156926	0.178622	0.365159	0.172365	0.0577172	6.67839	11	0.824498	8.81581	12	0.718577	-0.009954	0.00680853	0.171718
289	VMikuG	QaWK2L	CKD	M33422.metal.pos.txt.gz	38	0.17559	0.178845	0.3262	0.17559	0.16276	0.280665	-0.00516031	0.293448	0.98597	0.0393381	0.278687	0.888513	0.12752	0.341958	0.711401	44.6405	36	0.152957	44.6746	37	0.18053	0.000643949	0.00388457	0.869265
290	EjqIla	yM0wfq	CKD	M33423.metal.pos.txt.gz	55	-0.00731757	0.00322059	0.0230794	-0.00731757	0.00284317	0.0100607	-0.00480415	0.00454167	0.290149	-0.00179619	0.00563738	0.751243	-0.013329	0.00607482	0.0326306	67.5566	53	0.0860753	69.2883	54	0.0786353	0.00640188	0.00549245	0.249004
291	miN14q	UxPycJ	CKD	M33441.metal.pos.txt.gz	12	0.173742	0.161331	0.281511	0.173742	0.0983426	0.0772779	0.350262	0.150406	0.0198708	0.393659	0.144761	0.019954	0.85809	0.259899	0.00799153	15.6358	10	0.110545	29.6035	11	0.00182824	-0.0231522	0.00774619	0.0136004
292	qMv1OB	72Pzun	CKD	M33442.metal.pos.txt.gz	28	0.109107	0.255283	0.66909	0.109107	0.252472	0.665628	-0.00697725	0.366789	0.984823	-0.49153	0.629061	0.441383	-0.571787	0.785099	0.47294	26.739	26	0.423119	27.6046	27	0.431572	0.00739629	0.00806199	0.367351
293	RavBMD	4DvOry	CKD	M33443.metal.pos.txt.gz	10	-0.132325	0.202928	0.514351	-0.132325	0.189711	0.485484	0.134157	0.25753	0.60241	0.126448	0.328891	0.709559	-0.739537	0.64736	0.286327	9.17805	8	0.327499	10.2977	9	0.326923	0.0135645	0.0137305	0.352129
294	b5UzCi	y0hwIx	CKD	M33447.metal.pos.txt.gz	10	-0.308848	0.126771	0.0148401	-0.308848	0.146009	0.0344077	-0.398259	0.196104	0.0422698	-0.396201	0.268742	0.174504	-0.521933	0.311007	0.131826	6.18245	8	0.626803	6.78459	9	0.659535	0.00640131	0.00824936	0.460086
295	Fyc7QG	LajKzJ	CKD	M33453.metal.pos.txt.gz	18	-0.100104	0.105425	0.342351	-0.100104	0.11287	0.375136	-0.102623	0.17794	0.564122	-0.0563816	0.203992	0.78558	-0.0317874	0.266401	0.906506	14.751	16	0.542948	14.8311	17	0.607645	-0.00171775	0.00606746	0.780724
296	wiP775	mXcFz2	CKD	M33477.metal.pos.txt.gz	48	0.294206	0.2422	0.224471	0.294206	0.157993	0.0625827	0.216433	0.245886	0.378742	0.258845	0.439006	0.558272	-0.682391	1.0625	0.523898	108.351	46	6.06265e-07	110.451	47	5.05562e-07	0.00962899	0.0101995	0.350069
297	6HGmQ4	OGYPC3	CKD	M33488.metal.pos.txt.gz	18	-0.111393	0.0747974	0.136419	-0.111393	0.0760895	0.143202	-0.0642627	0.110143	0.559592	-0.0281242	0.143425	0.846865	0.0710659	0.150893	0.64402	14.4669	16	0.563977	16.4276	17	0.493751	-0.00896234	0.00640049	0.180529
298	IqYkNO	Sn4mvT	CKD	M33507.metal.pos.txt.gz	34	0.0863172	0.0506353	0.088253	0.0863172	0.0338228	0.0107092	0.0570328	0.0383251	0.136716	0.0511905	0.0358544	0.162764	0.0354368	0.0652619	0.590896	70.6622	32	9.73373e-05	73.9609	33	5.64088e-05	0.00453546	0.00371081	0.230548
299	mhi5p7	vEcY7b	CKD	M33508.metal.pos.txt.gz	13	-0.078742	0.0915922	0.389954	-0.078742	0.0528077	0.135933	0.0968448	0.0811764	0.232863	0.112228	0.0823596	0.198014	-0.0788939	0.183404	0.675382	36.0997	11	0.000162893	36.0997	12	0.000312247	1.18325e-05	0.012183	0.999242
300	W9k3To	uMTZob	CKD	M33509.metal.pos.txt.gz	9	0.0805604	0.154095	0.601117	0.0805604	0.15556	0.604548	-0.0761765	0.20706	0.712951	-0.225898	0.314016	0.492382	-0.0746191	0.500104	0.885598	7.73096	7	0.356914	7.85002	8	0.448256	0.00385906	0.0117535	0.752263
301	Oimzum	7Pf1Th	CKD	M33510.metal.pos.txt.gz	24	0.0387576	0.104394	0.710443	0.0387576	0.11363	0.733039	-0.0400392	0.15629	0.797807	-0.107553	0.183567	0.563645	-0.1718	0.214078	0.43084	18.0663	22	0.702048	19.4132	23	0.677	0.00500745	0.00431478	0.25827
302	y9U1Jc	Wdj2pC	CKD	M33515.metal.pos.txt.gz	45	-0.110816	0.168873	0.51169	-0.110816	0.156086	0.477724	-0.139094	0.228506	0.542717	-0.21184	0.496758	0.671863	-0.0835911	0.740344	0.910629	51.503	43	0.175293	51.5047	44	0.203622	-0.000271186	0.00717549	0.970027
303	7nGusD	EwElVS	CKD	M33531.metal.pos.txt.gz	10	0.0873923	0.0884217	0.322977	0.0873923	0.0922577	0.343505	0.0752388	0.130396	0.563939	0.0737386	0.150256	0.635343	0.286198	0.278016	0.333393	7.69251	8	0.464068	8.26714	9	0.507465	-0.00861865	0.0113696	0.470164
304	lcFOYu	kI68la	CKD	M33587.metal.pos.txt.gz	13	0.240728	0.148255	0.10443	0.240728	0.135846	0.0763834	0.320423	0.185646	0.0843497	0.304885	0.280686	0.298722	-0.189256	0.386787	0.634239	12.6381	11	0.317637	14.2924	12	0.282427	0.0120767	0.0100642	0.255362
305	1G28d1	wdei3u	CKD	M33609.metal.pos.txt.gz	19	0.0147957	0.021292	0.487121	0.0147957	0.023755	0.533385	0.0188996	0.0315682	0.549379	0.0118603	0.0313933	0.709999	0.0351043	0.0376569	0.364277	13.9778	17	0.66867	14.4609	18	0.698587	-0.00398622	0.00573516	0.496415
306	u8hRqM	ij0ooe	CKD	M33610.metal.pos.txt.gz	28	0.0234052	0.0155456	0.132175	0.0234052	0.016503	0.156121	0.0494591	0.0250383	0.0482294	0.0467305	0.0271739	0.0969358	0.05469	0.0251334	0.0388314	21.2345	26	0.729761	23.9582	27	0.632632	-0.00733838	0.00444649	0.110896
307	9qsl56	yVf1tT	CKD	M33627.metal.pos.txt.gz	11	0.0113799	0.111204	0.918492	0.0113799	0.160225	0.943379	0.0214789	0.210928	0.918891	-0.0210903	0.294492	0.94432	0.446096	0.549102	0.437516	4.13188	9	0.90252	4.81698	10	0.903064	-0.0099012	0.0119622	0.429236
308	GW0FMA	lSbUiT	CKD	M33633.metal.pos.txt.gz	11	-0.0723273	0.109591	0.509271	-0.0723273	0.0740456	0.328671	-0.0534827	0.111912	0.632722	-0.0501088	0.112639	0.665894	-0.00499258	0.199481	0.980579	21.4998	9	0.0106069	21.9055	10	0.0155932	-0.00403102	0.00978119	0.689895
309	2VOTFs	dSaewe	CKD	M33637.metal.pos.txt.gz	10	0.0283173	0.0585038	0.628368	0.0283173	0.0802825	0.724298	-0.0155543	0.106595	0.883984	-0.0327204	0.121474	0.793726	0.0904843	0.136922	0.527278	4.4652	8	0.812904	4.77935	9	0.853103	-0.00342316	0.00610744	0.590492
310	h95bHJ	1U524h	CKD	M33638.metal.pos.txt.gz	10	-0.0251277	0.126309	0.842311	-0.0251277	0.116896	0.8298	0.00267007	0.161219	0.986786	0.0158207	0.201313	0.93908	0.261776	0.214791	0.257655	7.97287	8	0.436125	10.5079	9	0.310951	-0.0123854	0.00777891	0.150009
311	a9KwUo	w2wn3o	CKD	M33652.metal.pos.txt.gz	9	-0.0983225	0.0816871	0.228725	-0.0983225	0.0919453	0.284908	-0.127954	0.124707	0.304876	-0.133214	0.149747	0.399644	-0.0644748	0.165635	0.708656	6.25413	7	0.51041	6.31448	8	0.61205	-0.00175264	0.00713384	0.812978
312	l3B0th	KblFEK	CKD	M33653.metal.pos.txt.gz	14	-0.0362867	0.118287	0.75902	-0.0362867	0.0918181	0.692694	0.0942177	0.139726	0.500119	0.149906	0.20132	0.469751	-0.278216	0.266694	0.317415	19.8792	12	0.0694058	21.5755	13	0.0622981	0.00898813	0.0088823	0.331548
313	8n60tn	7sf8aW	CKD	M33658.metal.pos.txt.gz	9	0.0371281	0.0668156	0.578429	0.0371281	0.0744535	0.618008	0.044496	0.100127	0.656757	0.0542198	0.130231	0.688109	0.0417424	0.182622	0.825735	6.44204	7	0.489183	6.44281	8	0.597758	-0.000267656	0.00967292	0.978697
314	IofVEu	Hvaw0c	CKD	M33666.metal.pos.txt.gz	24	0.408148	0.178949	0.0225598	0.408148	0.138269	0.0031588	0.119077	0.205928	0.563098	0.0915793	0.28678	0.752354	0.0531703	0.480439	0.912881	37.443	22	0.021139	38.5246	23	0.0223587	0.00643131	0.00806755	0.433865
315	SG66re	ua6uBa	CKD	M33675.metal.pos.txt.gz	8	0.159355	0.0667671	0.0169991	0.159355	0.107153	0.136971	0.164096	0.149874	0.273563	0.164359	0.162488	0.345451	0.189515	0.391947	0.645864	2.71136	6	0.844104	2.71776	7	0.909827	-0.00101144	0.0126435	0.938841
316	7Hsmxj	WB3dZa	CKD	M33683.metal.pos.txt.gz	12	0.0189623	0.0239065	0.427669	0.0189623	0.0377816	0.615743	0.0335866	0.0492888	0.495603	0.0347056	0.0569459	0.554606	0.0720049	0.0739426	0.353125	3.70777	10	0.959569	4.40417	11	0.95657	-0.00656646	0.00786866	0.423482
317	zaAInY	YWbvPM	CKD	M33751.metal.pos.txt.gz	28	0.0257437	0.0138458	0.0629826	0.0257437	0.0133233	0.0533311	0.0247443	0.0190861	0.194819	0.017092	0.0205175	0.412128	0.0179199	0.0185925	0.344013	28.7077	26	0.324541	29.1592	27	0.353221	0.00258282	0.00403892	0.528104
318	b2JfvO	b1aU5o	CKD	M33782.metal.pos.txt.gz	14	0.0256725	0.0470469	0.585287	0.0256725	0.0401524	0.522577	0.00761911	0.057394	0.89439	-0.0145117	0.0633919	0.822492	-0.063544	0.0764701	0.42222	15.1988	12	0.230746	17.8478	13	0.163386	0.0103943	0.00718734	0.173731
319	9KxZ50	56dSq4	CKD	M33801.metal.pos.txt.gz	7	0.00149233	0.161546	0.992629	0.00149233	0.102671	0.988403	-0.123229	0.145436	0.396823	-0.274073	0.179733	0.178128	-0.363863	0.507081	0.505144	13.3037	5	0.0206934	14.854	6	0.0214229	0.0170412	0.0223245	0.479708
320	f8m1x5	iAUSOw	CKD	M33821.metal.pos.txt.gz	20	0.0690927	0.141512	0.625375	0.0690927	0.111732	0.536325	0.0677545	0.160974	0.673826	0.138594	0.203339	0.503721	0.777508	0.351763	0.0402712	24.1765	18	0.14933	30.4779	19	0.0460226	-0.0183399	0.00846719	0.0439821
321	tdoZ1p	0NrEs9	CKD	M33822.metal.pos.txt.gz	8	0.297487	0.153197	0.0521534	0.297487	0.182044	0.102226	0.317276	0.253434	0.210605	0.352569	0.302547	0.282052	0.663106	0.552963	0.275661	4.46698	6	0.613747	4.95731	7	0.665173	-0.00914904	0.0130657	0.510008
322	0RuYsD	BN1dWh	CKD	M33833.metal.pos.txt.gz	8	-0.0186501	0.147366	0.899292	-0.0186501	0.121903	0.878405	-0.0677276	0.168405	0.687559	-0.0414679	0.200294	0.841876	0.188968	0.507305	0.722328	9.9235	6	0.127911	10.2298	7	0.175922	-0.00708449	0.0164633	0.68199
323	sNtroY	qlNGZ1	CKD	M33835.metal.pos.txt.gz	9	-0.0380311	0.055775	0.495323	-0.0380311	0.0595808	0.523271	0.00981943	0.0801073	0.902441	0.02693	0.08399	0.756704	0.20349	0.158103	0.238991	4.29075	7	0.745745	7.01063	8	0.535486	-0.0158372	0.00960294	0.143094
324	JNoxk2	emB9OJ	CKD	M33864.metal.pos.txt.gz	9	-0.0119086	0.0471209	0.800481	-0.0119086	0.0737641	0.871745	-0.013128	0.0948992	0.889975	0.0623811	0.121723	0.622159	0.137325	0.159484	0.41772	2.15071	7	0.95103	3.26459	8	0.916673	-0.00907303	0.00859676	0.3263
325	uZCJl3	DZkpLY	CKD	M33871.metal.pos.txt.gz	13	-0.0487416	0.0970925	0.615659	-0.0487416	0.115926	0.674154	0.0223234	0.160745	0.889549	0.0741997	0.193352	0.707874	0.148178	0.21541	0.50577	7.24125	11	0.779223	8.41766	12	0.7517	-0.00665229	0.00613329	0.301289
326	zduHid	ItMAmk	CKD	M33877.metal.pos.txt.gz	31	0.0296235	0.0124206	0.0170774	0.0296235	0.0147231	0.0442149	0.0234912	0.022192	0.289807	0.0230993	0.0280123	0.416099	0.00587778	0.026737	0.827539	20.2184	29	0.886008	21.3505	30	0.87661	0.00687747	0.00646398	0.296123
327	RV5YWR	dK6cDv	CKD	M33883.metal.pos.txt.gz	14	-0.0198175	0.0482622	0.68135	-0.0198175	0.0436232	0.649622	-0.0438714	0.0635318	0.489853	-0.0459546	0.0743175	0.547023	0.00250971	0.158697	0.987642	15.8828	12	0.196663	15.9119	13	0.253919	-0.00160457	0.0108196	0.884567
328	Uxp0cz	kXJDm5	CKD	M33884.metal.pos.txt.gz	12	-0.138921	0.125996	0.270209	-0.138921	0.100953	0.16879	-0.20594	0.151524	0.174106	-0.261179	0.21024	0.239962	-0.362036	0.285378	0.233313	15.9194	10	0.101963	17.1345	11	0.103959	0.00893256	0.0102242	0.40279
329	kZFvaH	RU39Ae	CKD	M33885.metal.pos.txt.gz	13	-0.00551339	0.0540111	0.918694	-0.00551339	0.0513848	0.914554	0.0143895	0.070826	0.839005	-0.00890021	0.0753561	0.907936	0.0332149	0.110674	0.769686	13.0626	11	0.289257	13.258	12	0.350571	-0.00340801	0.00840061	0.692753
330	xGSvtz	RJNfPQ	CKD	M33892.metal.pos.txt.gz	30	-0.0349176	0.110424	0.75184	-0.0349176	0.100071	0.727142	-0.0349713	0.15194	0.817964	-0.00699048	0.146391	0.962241	0.017032	0.179821	0.925215	35.1399	28	0.165833	35.3112	29	0.194502	-0.00135403	0.0036646	0.714542
331	owlXWp	ng4tEC	CKD	M33901.metal.pos.txt.gz	21	0.0395669	0.0897115	0.65918	0.0395669	0.0710392	0.577546	0.0605871	0.117307	0.605517	0.0216093	0.131735	0.871349	0.0608206	0.17946	0.738395	31.8636	19	0.0323775	31.8955	20	0.0444241	-0.000916728	0.00664614	0.891744
332	I3k8Da	kUT3Te	CKD	M33910.metal.pos.txt.gz	13	0.18021	0.0840773	0.0320824	0.18021	0.0955065	0.0591757	0.129655	0.137293	0.34498	0.0614271	0.186236	0.747211	0.244893	0.164183	0.16392	9.06519	11	0.615875	9.29979	12	0.677134	-0.00275897	0.00569626	0.637639
333	8XyC39	VeRESg	CKD	M33935.metal.pos.txt.gz	11	0.091949	0.127149	0.469581	0.091949	0.0733946	0.210277	-0.062976	0.123758	0.610848	-0.166467	0.163676	0.333103	0.012163	0.325237	0.970984	29.7727	9	0.000479535	30.0121	10	0.00085273	0.00414808	0.0154192	0.793979
334	pKRuIk	PF4nP3	CKD	M33936.metal.pos.txt.gz	18	-0.00918644	0.0912376	0.919799	-0.00918644	0.0869708	0.915878	0.0481944	0.124223	0.69804	0.0540375	0.130488	0.683964	0.0675864	0.169783	0.695837	18.3729	16	0.302517	18.709	17	0.345491	-0.00267243	0.00494011	0.595982
335	EonCr4	Odlugo	CKD	M33937.metal.pos.txt.gz	15	0.147153	0.147224	0.317546	0.147153	0.109248	0.177994	-0.0255232	0.171588	0.881753	0.0441206	0.243863	0.85902	1.04775	0.329651	0.0072638	15.3208	13	0.287756	25.4248	14	0.0305979	-0.0282531	0.00964914	0.0117574
336	kBhfLS	R8Giom	CKD	M33939.metal.pos.txt.gz	13	-0.0599385	0.186445	0.747846	-0.0599385	0.199265	0.763568	0.0700959	0.285137	0.805812	0.0899917	0.347295	0.799933	-0.303648	0.588568	0.616128	10.312	11	0.502561	10.5056	12	0.571691	0.00459832	0.0104493	0.668415
337	6lXSnO	IMiMrZ	CKD	M33941.metal.pos.txt.gz	15	0.0113913	0.0786106	0.884784	0.0113913	0.0879473	0.896943	0.0454674	0.129324	0.725155	0.0746825	0.150712	0.627913	0.0667021	0.173989	0.707641	11.0495	13	0.606671	11.1852	14	0.671427	-0.00214785	0.00582969	0.71848
338	cusfcw	emfTEm	CKD	M33955.metal.pos.txt.gz	33	-0.0674588	0.263305	0.797796	-0.0674588	0.195962	0.730663	-0.229722	0.31196	0.461498	-0.209782	0.448838	0.643389	-0.575175	0.765224	0.457935	56.8551	31	0.0031113	57.7729	32	0.00347137	0.00552451	0.00780971	0.484608
339	O60rGX	oqKMHs	CKD	M33957.metal.pos.txt.gz	10	-0.144128	0.160165	0.368189	-0.144128	0.155227	0.353149	-0.195469	0.211422	0.355202	-0.179512	0.304628	0.570165	0.569509	0.568057	0.345431	7.87613	8	0.445663	9.58172	9	0.385395	-0.0193288	0.0148002	0.227857
340	yMmw1U	OP2Ilz	CKD	M33960.metal.pos.txt.gz	16	0.109925	0.187757	0.558235	0.109925	0.174932	0.529749	0.244685	0.266171	0.35795	0.385631	0.353523	0.292564	0.461717	0.441	0.31285	16.3684	14	0.2914	17.2801	15	0.302398	-0.00637174	0.00721547	0.392112
341	QoD5J9	tQCjVc	CKD	M33961.metal.pos.txt.gz	12	-0.163494	0.183752	0.373598	-0.163494	0.165159	0.322212	0.035165	0.226524	0.876634	0.339958	0.397537	0.410702	0.394756	0.411906	0.360476	11.1271	10	0.347704	13.6162	11	0.254964	-0.0136385	0.00911874	0.165619
342	yRvoT0	NxnipY	CKD	M33968.metal.pos.txt.gz	19	0.0155545	0.107593	0.885052	0.0155545	0.0944438	0.869184	-0.0737601	0.139073	0.595856	-0.110977	0.197428	0.580971	0.323679	0.237962	0.191528	20.8172	17	0.234573	23.361	18	0.177096	-0.0107762	0.00747672	0.167669
343	HngXCg	AzhFX5	CKD	M33969.metal.pos.txt.gz	11	-0.126669	0.15239	0.405852	-0.126669	0.126601	0.317052	-0.155399	0.183057	0.395932	-0.202515	0.223038	0.385246	-0.753056	0.383237	0.0809926	10.8001	9	0.28966	14.489	10	0.151833	0.0186461	0.0106349	0.113454
344	TmElpr	cDmvBE	CKD	M33971.metal.pos.txt.gz	6	-0.128403	0.288959	0.656779	-0.128403	0.228266	0.573765	-0.0628913	0.3315	0.849531	-0.0569222	0.501028	0.913967	-2.84932	1.32327	0.0976263	3.65471	4	0.454747	8.01236	5	0.155556	0.0527142	0.0252523	0.105128
345	ixYOrr	xCry2Y	CKD	M33972.metal.pos.txt.gz	7	-0.214339	0.195258	0.272327	-0.214339	0.182896	0.24123	-0.0314324	0.252004	0.900738	0.147914	0.417969	0.735528	-0.820117	0.495088	0.15852	5.07471	5	0.40683	6.83854	6	0.336038	0.0148445	0.0112605	0.244569
346	NjzvXx	JkEPUJ	CKD	M33973.metal.pos.txt.gz	12	-0.0176691	0.0544502	0.745559	-0.0176691	0.0515634	0.731849	-0.0385739	0.0666063	0.5625	-0.0355492	0.0635292	0.586984	-0.0313413	0.0857259	0.722279	12.2105	10	0.271215	12.2661	11	0.343975	0.00121761	0.0057041	0.835256
347	ZUhKaq	Qbc0Il	CKD	M34035.metal.pos.txt.gz	5	-0.0697239	0.18816	0.710968	-0.0697239	0.201782	0.729688	-0.029861	0.254468	0.906585	0.0214831	0.313842	0.948711	-0.635394	0.418507	0.226251	1.09789	3	0.777583	3.47815	4	0.481209	0.0178853	0.0115927	0.220556
348	6iHnP9	JtTZZR	CKD	M34040.metal.pos.txt.gz	16	0.338867	0.110978	0.00226213	0.338867	0.0726187	3.06532e-06	0.483559	0.0913419	1.19701e-07	0.467889	0.0937834	0.00016177	0.600702	0.157239	0.00187419	26.3261	14	0.0235217	35.0322	15	0.00243321	-0.0131174	0.00609629	0.0493606
349	9OTFj3	Up1fow	CKD	M34062.metal.pos.txt.gz	31	-0.344137	0.227541	0.130427	-0.344137	0.230221	0.134964	-0.192983	0.338787	0.56893	-0.212389	0.468621	0.653651	-1.13208	0.568811	0.0560627	27.0106	29	0.571133	29.3054	30	0.501597	0.00962102	0.00635103	0.140629
350	ZTSiED	A2rMPt	CKD	M34106.metal.pos.txt.gz	16	0.02883	0.0601344	0.631636	0.02883	0.0706107	0.683058	-0.0857368	0.0976741	0.380061	-0.0912365	0.106951	0.407037	-0.169736	0.152085	0.283187	8.70609	14	0.849405	10.8792	15	0.761112	0.00967902	0.00656589	0.162574
351	D8k4zg	zwzrsY	CKD	M34109.metal.pos.txt.gz	34	-0.00875153	0.0059629	0.142196	-0.00875153	0.00716631	0.222008	-0.00724291	0.0106671	0.497143	-0.0118909	0.011599	0.312742	-0.00429167	0.0123129	0.729709	22.6491	32	0.889059	22.8475	33	0.907049	-0.00260814	0.00585535	0.659009
352	vGp4rR	dvi2N5	CKD	M34112.metal.pos.txt.gz	18	0.123986	0.0726273	0.0877933	0.123986	0.0675263	0.0663406	0.210985	0.105206	0.0449162	0.23809	0.114012	0.0521273	0.108296	0.135498	0.435855	19.6417	16	0.236792	19.6654	17	0.2917	0.00076164	0.00548369	0.891269
353	qrjcrc	droMkV	CKD	M34123.metal.pos.txt.gz	21	-0.131118	0.158816	0.409035	-0.131118	0.141107	0.352781	-0.0431429	0.210734	0.837785	0.113838	0.279151	0.687753	0.190647	0.428432	0.661356	24.49	19	0.178022	25.3352	20	0.188905	-0.00621312	0.00767268	0.428097
354	RlO71D	Ijiea7	CKD	M34214.metal.pos.txt.gz	20	0.0211921	0.136467	0.876592	0.0211921	0.12299	0.863196	0.0696563	0.170286	0.6825	0.0227175	0.203305	0.912201	0.0847624	0.274799	0.761279	23.2984	18	0.179381	23.3919	19	0.220519	-0.00151407	0.00563294	0.791148
355	Cg3npz	xqVwX5	CKD	M34221.metal.pos.txt.gz	11	0.0325689	0.118046	0.782624	0.0325689	0.116909	0.780565	-0.0219705	0.168379	0.896185	-0.0437602	0.235043	0.856027	0.609486	0.345219	0.111292	7.04086	9	0.632866	10.1954	10	0.423519	-0.0183552	0.0103345	0.109446
356	PxSrri	e8Rqf1	CKD	M34244.metal.pos.txt.gz	24	-0.111788	0.153197	0.465572	-0.111788	0.119595	0.349934	-0.171146	0.176882	0.333259	-0.238727	0.246057	0.342034	-0.0125804	0.370624	0.973228	37.5906	22	0.020356	37.7396	23	0.0271589	-0.00206236	0.0069857	0.77059
357	lRllho	lEy5dQ	CKD	M34245.metal.pos.txt.gz	20	-0.209844	0.0605531	0.000529325	-0.209844	0.0902882	0.0201169	-0.236642	0.122922	0.0542114	-0.268717	0.149297	0.0877786	-0.25434	0.23381	0.291031	8.50346	18	0.970161	8.54602	19	0.980284	0.00130347	0.00631793	0.838862
358	SkPWTQ	fS0LZR	CKD	M34283.metal.pos.txt.gz	43	0.0529779	0.129038	0.681396	0.0529779	0.130273	0.684252	-0.114591	0.212177	0.589147	-0.211586	0.27559	0.446927	-0.156781	0.245168	0.526066	40.1875	41	0.506582	41.2075	42	0.505619	0.00304459	0.0030146	0.318444
359	3RCvdD	WhLPOF	CKD	M34289.metal.pos.txt.gz	14	-0.0329369	0.0958079	0.731011	-0.0329369	0.108038	0.760469	-0.00817521	0.150594	0.956707	-0.00382928	0.188919	0.984136	-0.0509292	0.266379	0.851573	10.2179	12	0.59685	10.2234	13	0.675574	0.0006133	0.00829969	0.942312
360	zh2XId	lZXRfZ	CKD	M34306.metal.pos.txt.gz	26	-0.0896567	0.0524638	0.0874648	-0.0896567	0.0654172	0.170519	-0.118866	0.0870345	0.172021	-0.119683	0.0788257	0.141477	-0.133704	0.0842297	0.125517	15.3904	24	0.908813	16.0796	25	0.912438	0.00241668	0.00291111	0.414631
361	YgE2Ya	c65P2E	CKD	M34314.metal.pos.txt.gz	12	0.140171	0.0374702	0.000183388	0.140171	0.0628589	0.0257522	0.145846	0.0808193	0.0711389	0.0855509	0.116568	0.478353	0.113629	0.208769	0.598174	3.89091	10	0.952134	3.90868	11	0.972512	0.00149864	0.0112408	0.896584
362	vt4Xmg	mHAJOn	CKD	M34322.metal.pos.txt.gz	40	-0.0120059	0.0143755	0.403623	-0.0120059	0.0154854	0.438157	-0.0232401	0.026036	0.372064	-0.0176106	0.0267618	0.514374	-0.00504945	0.0289347	0.86239	33.5288	38	0.676223	33.6098	39	0.713782	-0.00143789	0.00505213	0.777488
363	4kk2x9	EiLTru	CKD	M34327.metal.pos.txt.gz	9	0.0858274	0.0280606	0.00222338	0.0858274	0.0552124	0.120066	0.095549	0.0694959	0.169166	0.0986812	0.100331	0.354142	0.154206	0.242604	0.545229	1.9826	7	0.960797	2.06638	8	0.978909	-0.00533155	0.0184196	0.780623
364	s19yJY	BPHQw4	CKD	M34329.metal.pos.txt.gz	12	0.0499297	0.0780354	0.52228	0.0499297	0.0556639	0.369727	0.0258674	0.0893282	0.77214	-0.0245736	0.172194	0.889101	0.199588	0.191945	0.322912	20.1443	10	0.0279174	21.6186	11	0.0274998	-0.0108442	0.0126755	0.412291
365	Rrt5Dg	VJk19a	CKD	M34336.metal.pos.txt.gz	21	0.0681665	0.057252	0.233795	0.0681665	0.0565925	0.228391	0.108643	0.0721745	0.13225	0.0957423	0.0715911	0.196121	0.051877	0.0714229	0.476486	20.3	19	0.376731	20.4688	20	0.428965	0.00139933	0.00352036	0.695432
366	2QFDWc	NKwM9s	CKD	M34338.metal.pos.txt.gz	42	0.00260289	0.00661236	0.693847	0.00260289	0.00600695	0.664787	0.00495262	0.00933468	0.595723	0.00327414	0.00818333	0.691161	-0.00122456	0.010528	0.907985	49.4078	40	0.146314	49.6809	41	0.165831	0.00265543	0.00564781	0.640787
367	IP3Adz	7LvQRy	CKD	M34339.metal.pos.txt.gz	20	0.0163343	0.0253413	0.519203	0.0163343	0.033826	0.629172	0.00153307	0.0471615	0.974068	0.0113173	0.0640519	0.861622	0.0295241	0.0653197	0.656673	10.608	18	0.910245	10.6637	19	0.934633	-0.00162592	0.00688828	0.816065
368	iO4mvP	uySLvE	CKD	M34344.metal.pos.txt.gz	12	0.0873948	0.0470805	0.0634128	0.0873948	0.0398369	0.0282486	0.0184008	0.0568195	0.746055	0.00183593	0.0619701	0.976896	0.0635598	0.0843019	0.468258	15.1804	10	0.125622	15.364	11	0.166433	0.00300195	0.00863239	0.735234
369	0ncMeN	IziUU3	CKD	M34350.metal.pos.txt.gz	13	0.0571291	0.0558358	0.306232	0.0571291	0.0457895	0.212161	0.0897125	0.0635147	0.157812	0.104795	0.0696774	0.158436	0.097402	0.115905	0.418597	17.5861	11	0.0916944	17.8433	12	0.120532	-0.00337457	0.0084135	0.696035
370	f2Ym3v	egRetw	CKD	M34359.metal.pos.txt.gz	45	0.217569	0.162474	0.180537	0.217569	0.1312	0.0972564	0.279693	0.238829	0.241558	0.398625	0.252213	0.121154	0.372471	0.325427	0.258722	67.0036	43	0.0110189	67.4764	44	0.01295	-0.00211104	0.00383242	0.584596
371	1amhpB	ZZnpTB	CKD	M34365.metal.pos.txt.gz	67	-0.00207043	0.00895768	0.81721	-0.00207043	0.00775387	0.789455	-0.01141	0.0116338	0.326709	-0.0270174	0.0239097	0.262576	0.0172213	0.0310973	0.581624	87.5186	65	0.0327955	88.0842	66	0.0360525	-0.00372912	0.00575406	0.519213
372	zQShTG	51RhXP	CKD	M34384.metal.pos.txt.gz	7	-0.0531687	0.0617064	0.388886	-0.0531687	0.0579441	0.358835	-0.0396754	0.0823916	0.630128	-0.152753	0.124701	0.266499	0.158891	0.268917	0.580313	6.01249	5	0.305006	6.80447	6	0.339309	-0.0172535	0.0212599	0.453934
373	sL1esY	b3P2SO	CKD	M34389.metal.pos.txt.gz	13	-0.131252	0.0970364	0.176183	-0.131252	0.0939359	0.162339	-0.115131	0.117198	0.325921	-0.110811	0.132758	0.420202	-0.102683	0.185079	0.590129	12.7658	11	0.308908	12.8052	12	0.383355	-0.00106726	0.00578913	0.857089
374	tEiPNs	DisEFB	CKD	M34390.metal.pos.txt.gz	10	-0.0514848	0.0830164	0.535142	-0.0514848	0.0895465	0.565325	0.0163309	0.127162	0.897812	0.0111851	0.14522	0.940291	-0.0743808	0.328897	0.826754	7.73	8	0.460279	7.73523	9	0.561033	0.000885923	0.0122454	0.944102
375	P3XxG9	vKabxE	CKD	M34395.metal.pos.txt.gz	17	-0.0279677	0.0678121	0.680025	-0.0279677	0.0741533	0.706055	0.069981	0.101142	0.488995	0.0382731	0.106915	0.725039	0.121364	0.124959	0.346837	11.1761	15	0.740012	13.3805	16	0.644758	-0.00789774	0.00531935	0.158328
376	EJ0On6	mjdyao	CKD	M34400.metal.pos.txt.gz	13	-0.00873361	0.0740262	0.906084	-0.00873361	0.0877217	0.920693	-0.0130111	0.121235	0.914534	0.0038629	0.119334	0.974709	-0.110375	0.163638	0.513915	8.00413	11	0.712933	8.54553	12	0.74118	0.00487808	0.0066297	0.477254
377	3cnSNP	KqhLjr	CKD	M34404.metal.pos.txt.gz	10	0.0280937	0.0268574	0.295546	0.0280937	0.0383357	0.46366	0.0415618	0.0500503	0.406312	0.0848604	0.0763288	0.29505	0.0725253	0.110417	0.529726	4.23323	8	0.835491	4.41735	9	0.881863	-0.00456415	0.0106368	0.679178
378	cJOLbl	1GpmXd	CKD	M34407.metal.pos.txt.gz	21	-0.0856599	0.0981766	0.382931	-0.0856599	0.100119	0.392231	-0.00490403	0.140936	0.972242	0.0145913	0.163233	0.929661	0.0827137	0.197744	0.680427	18.2564	19	0.505376	19.2313	20	0.506838	-0.00443744	0.00449413	0.335863
379	LYilZW	RW5Gu6	CKD	M34409.metal.pos.txt.gz	6	-0.0534626	0.262688	0.838728	-0.0534626	0.236289	0.820999	-0.121153	0.342003	0.723156	-0.554785	0.578129	0.381318	-3.2564	1.53353	0.100948	1.71134	4	0.788656	6.17967	5	0.289127	0.0592191	0.0280149	0.102048
380	TpBzi2	84IMFs	CKD	M34416.metal.pos.txt.gz	14	-0.0643707	0.169478	0.70408	-0.0643707	0.115464	0.577188	0.0977682	0.162134	0.546503	0.0365855	0.179324	0.841498	0.137714	0.413876	0.74507	27.3472	12	0.00688496	28.0076	13	0.00902769	-0.00561916	0.0104378	0.600182
381	h3zemY	NmVh9r	CKD	M34419.metal.pos.txt.gz	15	0.0270838	0.178767	0.879579	0.0270838	0.182537	0.882048	0.00350366	0.248752	0.988762	0.0476315	0.318366	0.883204	-0.144755	0.46074	0.75837	13.2588	13	0.42803	13.4277	14	0.49316	0.00337716	0.00829857	0.690661
382	VExCom	HtcMhX	CKD	M34420.metal.pos.txt.gz	22	0.111938	0.0416039	0.00713328	0.111938	0.0310117	0.000306745	0.0799622	0.0501597	0.110902	0.123169	0.0570031	0.0424201	0.125674	0.0924346	0.18909	37.7424	20	0.00951959	37.7953	21	0.0136189	-0.00125046	0.00746784	0.868701
383	E2hsZL	8nv8wD	CKD	M34441.metal.pos.txt.gz	17	-0.00547753	0.0777735	0.943852	-0.00547753	0.0807543	0.945921	-0.0299214	0.118826	0.801189	-0.118113	0.171694	0.501353	0.200404	0.210893	0.357038	13.7238	15	0.54657	14.8406	16	0.536342	-0.00758875	0.00718098	0.307334
384	Aeb5Lj	sKUP7A	CKD	M34453.metal.pos.txt.gz	3	-0.671054	1.26646	0.596204	-0.671054	0.812416	0.408805	-1.25972	1.00484	0.209967	-1.34989	0.988639	0.305418	-2.48051	1.17731	0.282113	0.35063	1	0.553757	4.86021	2	0.0880278	0.0343113	0.0161573	0.280177
385	zCXj5N	NmQ1hx	CKD	M34456.metal.pos.txt.gz	26	-0.143682	0.170909	0.40052	-0.143682	0.124123	0.247035	-0.208234	0.189531	0.271907	-0.290282	0.232899	0.224175	-0.382589	0.434574	0.387386	46.6997	24	0.00364401	47.3988	25	0.00439867	0.00434631	0.0072514	0.554539
386	kEn0ku	m8W7XD	CKD	M34469.metal.pos.txt.gz	11	-0.147939	0.135195	0.27384	-0.147939	0.105008	0.158883	-0.143802	0.154526	0.35206	0.00273682	0.173776	0.987744	-0.121836	0.258133	0.648169	16.549	9	0.0562656	16.576	10	0.0842884	-0.00101955	0.00840963	0.906168
387	2kSPsU	a4hvAm	CKD	M34481.metal.pos.txt.gz	13	0.218577	0.0996167	0.0282222	0.218577	0.067697	0.00124328	0.307175	0.0803226	0.000131163	0.301004	0.0875672	0.00491799	0.320549	0.140722	0.0436986	23.7232	11	0.0139518	25.9841	12	0.0107898	-0.00762272	0.00744505	0.327889
388	ftdj3m	S63bgc	CKD	M34499.metal.pos.txt.gz	7	-0.116324	0.107018	0.277053	-0.116324	0.0696778	0.095026	0.0231621	0.110408	0.833834	0.0971477	0.112631	0.421526	0.03252	0.166186	0.852561	11.1929	5	0.0476874	14.1539	6	0.027964	-0.0136172	0.0118401	0.302124
389	jO7sFI	TfZTgw	CKD	M34513.metal.pos.txt.gz	13	0.0397059	0.0648983	0.540659	0.0397059	0.0713101	0.577659	0.0972767	0.107031	0.36342	0.13279	0.124124	0.305749	0.316487	0.157617	0.0698458	6.06179	11	0.86921	9.93909	12	0.621304	-0.013966	0.00709265	0.0746481
390	FKr8hc	w9XqHl	CKD	M34516.metal.pos.txt.gz	19	0.0114938	0.0237796	0.62885	0.0114938	0.0167468	0.492506	0.0156507	0.0254145	0.538016	0.0380862	0.0372329	0.319898	0.0528376	0.0474741	0.281209	34.2532	17	0.00778622	36.2927	18	0.00647105	-0.00915891	0.00910353	0.328482
391	VG9SVz	yF6klb	CKD	M34527.metal.pos.txt.gz	16	0.0107569	0.142855	0.939976	0.0107569	0.139266	0.938432	-0.0167766	0.203978	0.93445	-0.0217613	0.308855	0.94476	0.55596	0.486873	0.272651	14.3772	14	0.422003	15.7831	15	0.396612	-0.0118782	0.010152	0.261518
392	ZJiWtQ	esJgFw	CKD	M34530.metal.pos.txt.gz	10	0.0873398	0.0479236	0.068382	0.0873398	0.0621924	0.160215	0.0945051	0.0817054	0.247413	0.105258	0.0879096	0.261758	0.105111	0.0962871	0.306774	5.28556	8	0.726665	5.344	9	0.803349	-0.00191236	0.0079102	0.815049
393	rnUX0m	Q1HQ7d	CKD	M34533.metal.pos.txt.gz	15	0.0448342	0.0837048	0.592219	0.0448342	0.0741882	0.545624	0.0507187	0.107247	0.636273	0.101299	0.12294	0.423771	-0.0718766	0.159003	0.658686	16.8493	13	0.206284	17.8221	14	0.215002	0.00610591	0.00704785	0.402005
394	hPPdEo	0XwZnA	CKD	M34534.metal.pos.txt.gz	13	-0.0510071	0.126211	0.686108	-0.0510071	0.107383	0.634786	-0.0823075	0.150316	0.583993	-0.131336	0.216675	0.555713	0.099485	0.365178	0.790339	16.2885	11	0.130755	16.5769	12	0.166219	-0.00445695	0.010099	0.667525
395	z3SkvO	T3fMls	CKD	M34535.metal.pos.txt.gz	8	0.0223882	0.0130625	0.0865428	0.0223882	0.0198293	0.258877	0.0211521	0.0227555	0.352612	0.0200003	0.0210962	0.374676	0.0150733	0.02518	0.571317	2.81549	6	0.831623	3.03767	7	0.881496	0.00242083	0.00513585	0.654036
396	IZ3kIf	JcqHse	CKD	M34539.metal.pos.txt.gz	20	0.0740368	0.0927995	0.424978	0.0740368	0.0949029	0.435313	-0.0319633	0.137625	0.816345	-0.0507942	0.198092	0.800385	0.0759654	0.262795	0.775833	18.1671	18	0.4447	18.1671	19	0.511302	-6.13832e-05	0.0077944	0.993803
397	QqNtFx	2Sf7od	CKD	M34674.metal.pos.txt.gz	12	0.168839	0.106542	0.113031	0.168839	0.10407	0.104726	0.113163	0.135949	0.405188	0.0693479	0.180377	0.707965	0.445078	0.265036	0.124015	10.2121	10	0.422086	11.5288	11	0.400084	-0.012888	0.0113502	0.282652
398	HwQhue	sHaznL	CKD	M34732.metal.pos.txt.gz	4	0.227756	0.590434	0.699687	0.227756	0.304807	0.454935	0.270227	0.434339	0.533839	0.175649	0.582681	0.782759	-3.45962	26.8223	0.909172	11.1513	2	0.00378894	11.2568	3	0.0104153	0.0618333	0.449619	0.903212
399	LUqLSK	sNruhk	CKD	M34761.metal.pos.txt.gz	17	-0.137546	0.0740331	0.0631841	-0.137546	0.111885	0.21894	-0.163133	0.14612	0.264237	-0.33816	0.253232	0.200442	-0.00203422	0.380081	0.9958	6.8662	15	0.961257	7.00537	16	0.973157	-0.00380621	0.0102026	0.714321
400	PREXtw	jHPuZu	CKD	M34878.metal.pos.txt.gz	10	0.348418	0.0868124	5.98337e-05	0.348418	0.0907666	0.000123728	0.414887	0.140161	0.00307555	0.44919	0.164712	0.0233338	0.0959067	0.175041	0.598704	5.38648	8	0.715582	8.23291	9	0.510856	0.0153338	0.00908866	0.130059
401	touhIV	d3Uxv4	CKD	M34912.metal.pos.txt.gz	47	0.0347057	0.140822	0.805334	0.0347057	0.128173	0.786566	-0.00472649	0.207266	0.981807	0.143301	0.250385	0.56989	0.198046	0.306362	0.521275	55.0845	45	0.144183	55.5273	46	0.158553	-0.00220658	0.00366859	0.55054
402	i1MoCb	cSyU7i	CKD	M35114.metal.pos.txt.gz	11	0.0733771	0.114859	0.522923	0.0733771	0.144255	0.610989	0.142575	0.187639	0.447352	0.139914	0.288368	0.637993	-0.0158017	0.36911	0.966787	6.27079	9	0.712541	6.33968	10	0.785963	0.00235872	0.00898626	0.79886
403	lxAy4s	c3PREO	CKD	M35126.metal.pos.txt.gz	18	-0.00265751	0.10893	0.980536	-0.00265751	0.0772035	0.972541	-0.126212	0.123693	0.307554	-0.168241	0.135004	0.229596	-0.259704	0.196136	0.204075	29.4256	16	0.0212194	33.8431	17	0.00879639	0.0109553	0.0070687	0.140733
404	cM66s3	9W44yQ	CKD	M35127.metal.pos.txt.gz	18	-0.421346	0.139862	0.00259034	-0.421346	0.154954	0.00654466	-0.199825	0.229378	0.383668	-0.0292008	0.340088	0.932579	-0.465022	0.434943	0.300865	13.8382	16	0.610765	13.8498	17	0.677706	0.000754759	0.00702304	0.915753
405	2V1ktq	LEmxgI	CKD	M35137.metal.pos.txt.gz	61	0.060733	0.121054	0.615878	0.060733	0.114428	0.595589	0.0943685	0.171195	0.581472	-0.000364247	0.218491	0.998675	-0.129429	0.235367	0.584461	66.1543	59	0.24367	67.1501	60	0.245483	0.00255996	0.0027164	0.349825
406	taDEnw	QeFhxy	CKD	M35159.metal.pos.txt.gz	9	0.0970412	0.0982531	0.323317	0.0970412	0.0950901	0.307483	-0.0179566	0.125365	0.886105	-0.0560759	0.152302	0.722283	0.515551	0.474458	0.313204	7.65152	7	0.364322	8.54106	8	0.382476	-0.0156192	0.0173142	0.396979
407	rQJdiL	PcqLWz	CKD	M35160.metal.pos.txt.gz	12	0.25945	0.168936	0.124589	0.25945	0.152169	0.0881919	0.124709	0.223966	0.577649	0.0301154	0.385888	0.939196	0.977996	0.5078	0.0829888	11.0912	10	0.350458	13.5576	11	0.258446	-0.016371	0.0109782	0.166757
408	P6bOjj	cZfwC9	CKD	M35186.metal.pos.txt.gz	26	0.0368624	0.139122	0.791037	0.0368624	0.123499	0.765334	-0.15906	0.181566	0.381007	-0.14428	0.200355	0.478128	-0.393813	0.363016	0.288771	29.693	24	0.195136	31.7254	25	0.166112	0.00789836	0.00616246	0.212196
409	4soXut	9RuuDU	CKD	M35187.metal.pos.txt.gz	9	-0.000429506	0.0333558	0.989726	-0.000429506	0.0575948	0.99405	0.0270351	0.0729481	0.71093	0.0217649	0.0782694	0.788005	-0.0021498	0.123217	0.986567	2.68303	7	0.912696	2.68328	8	0.952636	0.000135614	0.0085869	0.98784
410	hZx73n	EIUQxY	CKD	M35189.metal.pos.txt.gz	16	0.0811023	0.0812336	0.318093	0.0811023	0.0659401	0.21872	0.0924953	0.0853017	0.278218	0.0911876	0.0942984	0.348872	0.121073	0.153879	0.444512	22.6099	14	0.0669215	22.7648	15	0.0892635	-0.00216951	0.0070051	0.761348
411	EVpPIn	C5NpXy	CKD	M35193.metal.pos.txt.gz	25	-0.134152	0.114837	0.24273	-0.134152	0.110813	0.226046	-0.0166608	0.166446	0.920267	0.0294591	0.181434	0.872375	0.119896	0.232285	0.610671	24.1264	23	0.396837	25.7746	24	0.3647	-0.00568568	0.00453584	0.222616
412	tqSUqk	CJhXkS	CKD	M35240.metal.pos.txt.gz	8	0.702909	0.424122	0.097453	0.702909	0.227221	0.00197812	0.443798	0.371461	0.23219	0.228937	0.567411	0.698638	1.65435	1.13483	0.195169	21.4543	6	0.00151973	24.3882	7	0.000973425	-0.0200423	0.0221259	0.399938
413	JsSWbQ	DuYJL3	CKD	M35253.metal.pos.txt.gz	24	0.120825	0.123645	0.328474	0.120825	0.131495	0.35817	0.304691	0.193913	0.116119	0.453762	0.232579	0.0633428	0.5579	0.228325	0.0230322	14.853	22	0.86847	20.336	23	0.621569	-0.00918741	0.0039236	0.0286648
414	Wnzckp	QWedAP	CKD	M35254.metal.pos.txt.gz	17	-0.14692	0.168128	0.382195	-0.14692	0.187612	0.433565	-0.0484223	0.2575	0.850839	-0.713068	0.468211	0.147287	0.399679	0.777103	0.614523	12.3239	15	0.654367	12.8492	16	0.683747	-0.00811929	0.0112018	0.479717
415	6Adng7	7fAMVw	CKD	M35255.metal.pos.txt.gz	12	0.0020901	0.131171	0.987287	0.0020901	0.134771	0.987627	0.157293	0.182436	0.388587	0.12061	0.26324	0.655747	-0.694543	0.627884	0.294555	9.12972	10	0.519838	10.4202	11	0.493036	0.0167097	0.0147096	0.28246
416	kqd29E	PoeYe9	CKD	M35257.metal.pos.txt.gz	20	0.0348837	0.159875	0.827278	0.0348837	0.147543	0.813099	0.00731724	0.214589	0.972798	-0.0754855	0.375638	0.842871	-0.693433	0.563479	0.234302	20.27	18	0.317824	22.3088	19	0.26916	0.013705	0.0101857	0.195163
417	Sqr3dU	IQndmv	CKD	M35270.metal.pos.txt.gz	41	0.0207189	0.205064	0.919521	0.0207189	0.17907	0.907888	0.195197	0.272154	0.473232	0.621936	0.577599	0.288038	1.01527	0.727362	0.170662	49.8642	39	0.114013	52.4554	40	0.089712	-0.0103667	0.00728191	0.162508
418	GCoVFb	ikUV1K	CKD	M35305.metal.pos.txt.gz	11	0.00401486	0.154182	0.979226	0.00401486	0.115864	0.972358	-0.0147639	0.15876	0.925908	-0.014333	0.16603	0.93291	-0.0923759	0.340903	0.792523	17.5075	9	0.0413367	17.7081	10	0.0600915	0.00295842	0.00921271	0.755448
419	MhA8sZ	Ab3aF7	CKD	M35320.metal.pos.txt.gz	12	-0.0385084	0.128661	0.764711	-0.0385084	0.10286	0.708123	0.00529024	0.138277	0.969482	0.0158793	0.149275	0.917199	0.0247105	0.232393	0.917423	17.0216	10	0.0738864	17.2106	11	0.101798	-0.00224037	0.00672368	0.74586
420	5EmN3A	ZkK82S	CKD	M35322.metal.pos.txt.gz	17	0.0840996	0.0368567	0.0225009	0.0840996	0.0368741	0.0225647	0.067726	0.053963	0.209463	0.0646194	0.0605208	0.301492	0.0375518	0.0686951	0.592663	15.3204	15	0.428596	15.9849	16	0.454017	0.00472894	0.0058628	0.432499
421	Byslgj	wA8kb4	CKD	M35326.metal.pos.txt.gz	45	-0.016419	0.16034	0.918438	-0.016419	0.151175	0.913512	-0.0824294	0.227797	0.717461	-0.188207	0.381239	0.623993	-0.213118	0.432013	0.624301	49.2205	43	0.238218	49.4964	44	0.263173	0.00222593	0.00453329	0.62591
422	4aBZsP	hJT9Jg	CKD	M35327.metal.pos.txt.gz	20	0.0830964	0.316115	0.792652	0.0830964	0.269871	0.758149	-0.0358649	0.397913	0.928182	-0.164728	0.547984	0.766979	-0.489542	0.976432	0.622195	25.5225	18	0.111187	26.0695	19	0.128265	0.0059376	0.00956046	0.542347
423	IEF5wI	VZCdWt	CKD	M35331.metal.pos.txt.gz	8	0.347138	0.296571	0.241798	0.347138	0.173336	0.0452106	0.435807	0.258922	0.0923435	0.521742	0.277106	0.101743	0.638651	0.482293	0.233645	18.6024	6	0.00489053	20.4917	7	0.00459997	-0.0101389	0.0129881	0.464698
424	EmPBiB	DYxJpQ	CKD	M35397.metal.pos.txt.gz	31	-0.0357726	0.194784	0.854286	-0.0357726	0.214341	0.867452	0.0892346	0.308997	0.772743	0.117264	0.473281	0.806002	0.591017	0.627215	0.353829	23.6445	29	0.746257	24.7752	30	0.73588	-0.00646828	0.00608299	0.296403
425	jwZEex	KbJB0k	CKD	M35431.metal.pos.txt.gz	26	0.0413632	0.317434	0.896325	0.0413632	0.154567	0.789002	-0.206914	0.239513	0.387647	-0.367629	0.358076	0.314403	0.168301	0.989303	0.866341	105.361	24	3.60784e-12	105.442	25	7.48576e-12	-0.00220729	0.0162548	0.893118
426	72VSq5	ohFUEi	CKD	M35433.metal.pos.txt.gz	8	-0.0880831	0.130805	0.500697	-0.0880831	0.146022	0.546365	0.0537595	0.192974	0.780564	0.0282381	0.231611	0.906388	0.180637	0.276058	0.537149	4.30138	6	0.635964	5.61704	7	0.585107	-0.0102951	0.00897552	0.295045
427	6QCMca	zJVpHD	CKD	M35439.metal.pos.txt.gz	35	0.0599759	0.136721	0.660899	0.0599759	0.0928917	0.518503	0.21542	0.152753	0.158464	0.465149	0.192872	0.0214263	0.213363	0.334769	0.528297	73.0937	33	7.30342e-05	73.6543	34	9.50777e-05	-0.00348599	0.00692913	0.618241
428	cgjn9X	fe1V5p	CKD	M35451.metal.pos.txt.gz	18	-0.00790289	0.0157398	0.615601	-0.00790289	0.0144938	0.585575	-0.0192118	0.0192343	0.317875	-0.0195436	0.017815	0.287926	-0.00618584	0.0239606	0.799569	20.0367	16	0.218571	20.0486	17	0.271751	-0.000582466	0.00598263	0.92365
429	mxBfc6	yyRQXj	CKD	M35464.metal.pos.txt.gz	15	0.145877	0.239613	0.542656	0.145877	0.198709	0.462874	0.133302	0.288404	0.643934	0.0804179	0.47257	0.86731	1.12859	0.696001	0.128893	17.368	13	0.183021	20.357	14	0.119282	-0.0144318	0.00964866	0.1586
430	jwChbb	DJwxnw	CKD	M35472.metal.pos.txt.gz	19	-0.0617303	0.0968801	0.524006	-0.0617303	0.080637	0.443954	-0.123334	0.120607	0.306489	-0.149927	0.189903	0.440101	0.174824	0.191346	0.373676	23.2251	17	0.142065	25.982	18	0.10017	-0.0096303	0.00677928	0.173529
431	j5vUUC	kHo4qA	CKD	M35527.metal.pos.txt.gz	8	-0.0737011	0.0823737	0.370938	-0.0737011	0.0930201	0.428178	-0.0741209	0.124057	0.55019	-0.0333968	0.205034	0.875212	0.332668	0.391461	0.428031	4.34725	6	0.629794	5.48936	7	0.600468	-0.0170935	0.0159948	0.326306
432	ByWJvy	UPNByz	CKD	M35551.metal.pos.txt.gz	12	0.0743293	0.0696295	0.285747	0.0743293	0.0733612	0.310966	0.0605336	0.099316	0.54219	0.105922	0.158923	0.518827	0.236057	0.296273	0.444098	9.59195	10	0.476991	9.90939	11	0.538555	-0.00748137	0.0132785	0.58556
433	sVWNiS	6intoO	CKD	M35626.metal.pos.txt.gz	6	-0.467201	0.317756	0.141476	-0.467201	0.161513	0.00381994	-0.38169	0.233651	0.102346	-0.340991	0.240181	0.214917	0.153825	0.794667	0.855944	16.3494	4	0.0025844	19.3528	5	0.00165189	-0.0183728	0.0214334	0.439655
434	ap9wKv	G7f6Jf	CKD	M35628.metal.pos.txt.gz	10	-0.341398	0.36463	0.349126	-0.341398	0.183487	0.0627995	0.158783	0.273642	0.561741	0.270469	0.295488	0.383887	-1.31639	2.30434	0.583507	34.742	8	2.97922e-05	35.5415	9	4.78038e-05	0.0183451	0.0427564	0.6792
435	Y1iET9	m0W3xI	CKD	M35631.metal.pos.txt.gz	28	-0.0771942	0.133528	0.563188	-0.0771942	0.117035	0.509521	-0.0156651	0.167743	0.925596	0.0478622	0.241149	0.84416	0.210003	0.256897	0.421094	32.9932	26	0.162296	35.1462	27	0.135202	-0.00595866	0.00457459	0.204147
436	YzFLbu	UjSP9M	CKD	M35635.metal.pos.txt.gz	11	0.0170219	0.0451408	0.706111	0.0170219	0.0447129	0.703431	0.0340549	0.0625299	0.586017	0.0247813	0.072504	0.739582	0.090176	0.124469	0.487172	9.75692	9	0.37052	10.1923	10	0.423786	-0.00611959	0.00965647	0.542026
437	0ToVka	tiqKGT	CKD	M35669.metal.pos.txt.gz	21	0.0728352	0.0583029	0.211572	0.0728352	0.0612153	0.234117	0.0826569	0.0885377	0.350521	0.0917371	0.0976729	0.358819	0.252655	0.108954	0.0316975	14.1618	19	0.774176	18.1423	20	0.578038	-0.00974371	0.00488384	0.0605762
438	wC6sBR	KuS1iV	CKD	M35675.metal.pos.txt.gz	47	-0.0120439	0.141593	0.932214	-0.0120439	0.130717	0.926589	-0.189539	0.209917	0.366566	-0.170949	0.226537	0.454323	-0.172886	0.275406	0.53334	53.4208	45	0.182221	53.9735	46	0.195935	0.00219446	0.00321606	0.498519
439	EjPlIx	WVHyBV	CKD	M35678.metal.pos.txt.gz	25	0.107003	0.0630106	0.0894755	0.107003	0.0681674	0.116483	0.0488904	0.105093	0.64178	0.0177837	0.107392	0.869862	0.0376242	0.131644	0.777588	20.1267	23	0.634256	20.5062	24	0.667655	0.00284968	0.00462582	0.543919
440	fFYbm9	wDatn2	CKD	M35718.metal.pos.txt.gz	23	0.0162429	0.10482	0.876853	0.0162429	0.144073	0.910236	0.00584163	0.193654	0.975935	-0.0734343	0.254051	0.775247	-0.0894578	0.416424	0.831977	11.5719	21	0.950461	11.6451	22	0.964281	0.00202455	0.00748345	0.789389
441	37iRBv	7x0DFm	CKD	M35754.metal.pos.txt.gz	43	0.210754	0.147725	0.153677	0.210754	0.126173	0.0948487	0.0874561	0.203747	0.667749	-0.0201775	0.218947	0.927012	0.0903172	0.311901	0.773604	57.3036	41	0.0467822	57.5738	42	0.0552124	0.00173948	0.00395625	0.662477
442	ukfINv	Y1TUAh	CKD	M35854.metal.pos.txt.gz	13	0.108506	0.148649	0.465423	0.108506	0.121857	0.37323	-0.0358306	0.177295	0.839841	-0.0333298	0.213983	0.878812	0.268278	0.364764	0.477434	17.4862	11	0.0942939	17.857	12	0.120103	-0.00438736	0.00908461	0.638604
443	vRIPqs	gdZgP2	CKD	M35977.metal.pos.txt.gz	8	-0.345024	0.23804	0.147215	-0.345024	0.168672	0.0408019	-0.146031	0.257712	0.570956	-0.116983	0.314065	0.720557	-0.333322	0.564967	0.576729	13.9404	6	0.0303092	13.9416	7	0.052229	-0.000341425	0.0146781	0.982197
444	shiy3T	WmYKRK	CKD	M35978.metal.pos.txt.gz	18	-0.048878	0.131712	0.710566	-0.048878	0.0917672	0.59429	0.025421	0.130048	0.845023	0.0698223	0.177718	0.699289	0.00352138	0.36279	0.992376	34.9678	16	0.00401479	35.0208	17	0.00618215	-0.0018074	0.0116058	0.878192
445	Rgbxl7	vOWkIY	CKD	M36009.metal.pos.txt.gz	14	-0.23407	0.0585754	6.44104e-05	-0.23407	0.0919799	0.0109343	-0.122329	0.116492	0.29367	-0.0667829	0.192663	0.734415	-0.468452	0.291156	0.133606	4.55227	12	0.97129	5.27214	13	0.968703	0.0093513	0.0110215	0.412789
446	geQ3J5	1lVt9q	CKD	M36095.metal.pos.txt.gz	5	0.0814029	0.0387938	0.0358741	0.0814029	0.064125	0.204284	0.112183	0.0814392	0.168357	0.124585	0.0915054	0.244998	0.0784005	0.193867	0.713021	1.46369	3	0.690676	1.46396	4	0.833006	0.000300911	0.0183359	0.987937
447	YkQFTg	dbclE9	CKD	M36097.metal.pos.txt.gz	30	0.00174019	0.00515361	0.735617	0.00174019	0.00558506	0.755361	-0.00156668	0.00788806	0.842564	-0.00116465	0.0132148	0.930378	-0.0328096	0.0138439	0.024915	17.2533	28	0.943415	24.6925	29	0.694101	0.0176403	0.00646762	0.0108927
448	X7dzYL	BJm7Pn	CKD	M36098.metal.pos.txt.gz	10	-0.0061177	0.0888501	0.945106	-0.0061177	0.0756371	0.935536	0.0323616	0.102986	0.753345	0.0310176	0.104742	0.773846	0.276107	0.231868	0.267865	10.2269	8	0.249458	12.4191	9	0.190701	-0.0165137	0.0126107	0.226719
449	8r7wST	98uRKe	CKD	M36099.metal.pos.txt.gz	7	-0.0705546	0.134408	0.599632	-0.0705546	0.0930265	0.44819	-0.0379397	0.136254	0.780668	-0.0262403	0.197333	0.898561	-0.699162	0.292173	0.0621584	6.09136	5	0.297431	12.5252	6	0.051226	0.0333073	0.0144935	0.0699401
450	Au2AHv	QpYesX	CKD	M36103.metal.pos.txt.gz	15	0.0113874	0.0691772	0.869249	0.0113874	0.0718895	0.87414	0.038306	0.0997946	0.701091	-0.0545	0.143161	0.709147	0.013811	0.117125	0.907937	12.9628	13	0.450686	12.9635	14	0.529398	-0.000152793	0.00582957	0.979488
451	mC13Ve	v43UFB	CKD	M36115.metal.pos.txt.gz	13	-0.0126973	0.0482756	0.792538	-0.0126973	0.0535135	0.812446	0.00379399	0.0756873	0.960021	-0.000794068	0.068121	0.990891	0.00183886	0.0980509	0.985373	9.73454	11	0.554412	9.76584	12	0.636495	-0.00108748	0.0061466	0.862783
452	AJaT7P	bE706M	CKD	M36131.metal.pos.txt.gz	18	0.00330758	0.073241	0.96398	0.00330758	0.0732375	0.963978	0.0413345	0.102434	0.686564	0.106961	0.155989	0.502149	0.259524	0.224016	0.263659	15.537	16	0.485717	17.0016	17	0.454254	-0.0107529	0.00888488	0.243763
453	ijIa10	Rg121O	CKD	M36134.metal.pos.txt.gz	14	0.0112005	0.0719578	0.876306	0.0112005	0.059286	0.850153	-0.0187675	0.083017	0.821148	-0.0107603	0.0815966	0.897105	-0.0161939	0.139076	0.90923	19.0645	12	0.0869832	19.1512	13	0.11849	0.00188383	0.00806602	0.81927
454	kN6t6n	q5bXhJ	CKD	M36230.metal.pos.txt.gz	21	-0.0456962	0.0546545	0.403103	-0.0456962	0.060763	0.452027	0.00786663	0.0825625	0.924092	0.0164262	0.133676	0.903428	-0.113221	0.169691	0.512656	15.9993	19	0.657324	16.1809	20	0.705337	0.00309132	0.00725342	0.674761
455	7BUXZ6	6TYuQf	CKD	M36300.metal.pos.txt.gz	9	0.0193232	0.202787	0.924086	0.0193232	0.161851	0.904967	-0.0661398	0.239321	0.782268	-0.0518455	0.32443	0.876996	0.00349257	0.715613	0.996242	12.5577	7	0.0836471	12.5587	8	0.127964	0.000368626	0.0158805	0.982129
456	NttyPk	9LxIkt	CKD	M36376.metal.pos.txt.gz	5	-0.274015	0.138132	0.0472864	-0.274015	0.115568	0.0177382	-0.222917	0.159735	0.162853	-0.222815	0.195135	0.317228	-1.03019	0.745783	0.261076	4.21835	3	0.238831	5.71444	4	0.221513	0.0303814	0.0294537	0.378183
457	nnz0Z8	O1UsAO	CKD	M36399.metal.pos.txt.gz	13	-0.277291	0.103301	0.00726831	-0.277291	0.0932273	0.00293602	-0.253992	0.136074	0.0619602	-0.232846	0.167738	0.190323	-0.274634	0.339215	0.435325	14.7335	11	0.195027	14.7336	12	0.256332	-8.86986e-05	0.0107343	0.993555
458	H6iZ9F	IM0LUc	CKD	M36468.metal.pos.txt.gz	16	0.0728408	0.0638574	0.254003	0.0728408	0.062177	0.241395	-0.0563968	0.0898108	0.530036	-0.116595	0.163843	0.487618	0.0953599	0.224893	0.677991	15.8094	14	0.325155	15.8217	15	0.393996	-0.00110185	0.0105183	0.918056
459	C19fVg	YgezYf	CKD	M36515.metal.pos.txt.gz	10	0.279524	0.813161	0.731034	0.279524	0.624518	0.654454	0.992921	0.886106	0.262482	1.49448	1.28858	0.275978	-2.90586	1.49978	0.0886857	8.97522	8	0.344391	15.2583	9	0.0840814	0.021427	0.00905427	0.0454937
460	zeedKT	cWkcIh	CKD	M36552.metal.pos.txt.gz	20	-0.0158485	0.230944	0.945288	-0.0158485	0.218064	0.942062	0.149007	0.296731	0.615554	0.128084	0.4022	0.753611	0.139573	0.547832	0.801787	21.1941	18	0.269732	21.3106	19	0.319893	-0.00195689	0.00622108	0.756715
461	HbNU26	5xkH9z	CKD	M36553.metal.pos.txt.gz	18	4.41504e-06	0.0732378	0.999952	4.41504e-06	0.102922	0.999966	-0.0602439	0.148004	0.683977	-0.12004	0.147309	0.426407	-0.141356	0.18799	0.463008	7.80046	16	0.954586	8.60795	17	0.951765	0.00436095	0.00485304	0.382189
462	2ZjRHI	MO8Rhg	CKD	M36559.metal.pos.txt.gz	17	0.0845817	0.0605123	0.162185	0.0845817	0.0649171	0.192602	0.0783622	0.0918552	0.3936	0.0890088	0.0980892	0.377645	0.157983	0.100284	0.136025	12.9802	15	0.603824	13.9024	16	0.605985	-0.00496769	0.00517313	0.352136
463	rpUO1W	4nCn4A	CKD	M36585.metal.pos.txt.gz	11	-0.0704024	0.0799864	0.378762	-0.0704024	0.0957266	0.462064	-0.0590007	0.125877	0.639271	-0.142507	0.216958	0.526111	-0.236186	0.322917	0.483135	6.69282	9	0.669066	6.98179	10	0.727163	0.00700677	0.0130345	0.60392
464	FL6IMY	ulqekd	CKD	M36589.metal.pos.txt.gz	19	-0.0222899	0.0440835	0.613117	-0.0222899	0.0458141	0.626592	-0.00530063	0.0670354	0.936975	-0.0161245	0.0630553	0.801067	0.0433754	0.0798416	0.593998	15.6573	17	0.548243	16.6658	18	0.546184	-0.00484898	0.0048286	0.329352
465	Ojk0lh	SqvRMk	CKD	M36673.metal.pos.txt.gz	13	-0.23675	0.115759	0.0408358	-0.23675	0.150417	0.115496	-0.24658	0.195307	0.206758	-0.271757	0.319778	0.412053	-0.224026	0.882462	0.804283	7.10705	11	0.790349	7.10726	12	0.850444	-0.000278253	0.0190147	0.988587
466	hSyc7g	PjPBus	CKD	M36738.metal.pos.txt.gz	10	-0.0560436	0.0543992	0.302903	-0.0560436	0.0796442	0.481636	-0.0455608	0.107025	0.670324	-0.0421721	0.125243	0.744045	0.0337914	0.209187	0.875676	3.98305	8	0.858649	4.19875	9	0.897851	-0.00496494	0.0106905	0.65472
467	9ZajZE	SBUEw7	CKD	M36754.metal.pos.txt.gz	10	-0.181045	0.164953	0.272401	-0.181045	0.130203	0.164385	-0.139225	0.185301	0.452446	-0.164541	0.232646	0.497309	-0.622496	0.319239	0.0870009	11.0257	8	0.200246	14.4451	9	0.107351	0.0147488	0.00936365	0.153878
468	YxlWYP	LM4xqK	CKD	M36756.metal.pos.txt.gz	11	0.0843461	0.11963	0.480775	0.0843461	0.117549	0.473039	0.0150541	0.155255	0.922755	-0.0976389	0.208499	0.649614	0.151649	0.411711	0.721136	10.3235	9	0.324937	10.3573	10	0.409725	-0.00193859	0.011291	0.867477
469	i45oMH	X4xC6F	CKD	M36776.metal.pos.txt.gz	16	0.0325877	0.235196	0.889802	0.0325877	0.218453	0.881415	0.0267327	0.318166	0.93304	-0.259117	0.56652	0.65395	1.06815	0.752724	0.177766	15.1362	14	0.368907	17.3875	15	0.296231	-0.0158683	0.0109966	0.171016
470	hxCM08	jmzrE6	CKD	M36802.metal.pos.txt.gz	10	-0.196083	0.123361	0.111946	-0.196083	0.189926	0.301875	-0.109879	0.24843	0.658277	-0.102683	0.370615	0.787992	-0.279427	0.546757	0.623109	3.77051	8	0.877213	3.79693	9	0.924262	0.00171503	0.0105504	0.874899
471	w10L4o	DD4TFQ	CKD	M36808.metal.pos.txt.gz	35	0.16335	0.24535	0.505551	0.16335	0.191279	0.393112	-0.0978714	0.306906	0.749804	-0.138378	0.367442	0.708813	-0.395598	0.592524	0.509	54.177	33	0.0115034	55.9395	34	0.0102865	0.00657415	0.00634495	0.307678
472	51bLC3	9ZQ9Mk	CKD	M36850.metal.pos.txt.gz	11	-0.0822466	0.0714826	0.249904	-0.0822466	0.0729935	0.259841	-0.0716182	0.0956629	0.454067	-0.0726372	0.112658	0.533595	-0.0324829	0.143992	0.82656	9.41931	9	0.399502	9.5903	10	0.477142	-0.00280504	0.00693966	0.695499
473	YLoFZr	rsRPff	CKD	M37004.metal.pos.txt.gz	9	-0.247949	0.108757	0.0226168	-0.247949	0.141003	0.0786689	-0.243344	0.187903	0.195302	-0.278487	0.292479	0.368894	-0.178731	0.351185	0.626442	4.713	7	0.694939	4.75932	8	0.782963	-0.00233564	0.010853	0.835742
474	9n91Gl	sA4R1a	CKD	M37058.metal.pos.txt.gz	44	0.30213	0.120841	0.0124115	0.30213	0.128757	0.0189497	0.570121	0.192853	0.00311404	0.627216	0.214699	0.00553275	0.805122	0.298265	0.0099672	34.3802	42	0.792115	37.8755	43	0.692693	-0.00643918	0.00344421	0.0685263
475	VZolGR	FzAzai	CKD	M37097.metal.pos.txt.gz	13	-0.0298691	0.0535542	0.577025	-0.0298691	0.0437492	0.494774	0.0119218	0.0653829	0.855317	0.0258783	0.106061	0.811356	-0.367521	0.118841	0.0102393	8.64364	11	0.654749	17.9817	12	0.116249	0.0307277	0.0100555	0.0109333
476	do8xTj	7gYruC	CKD	M37104.metal.pos.txt.gz	15	-0.0349749	0.0402405	0.384767	-0.0349749	0.0753166	0.642381	-0.0349345	0.104339	0.737763	-0.0678061	0.128423	0.605774	-0.0193051	0.146161	0.896943	3.98079	13	0.991394	3.99644	14	0.995488	-0.000731718	0.00584922	0.902361
477	6ZuXPU	K67Pef	CKD	M37112.metal.pos.txt.gz	13	0.0211321	0.0338656	0.532628	0.0211321	0.0293412	0.47139	0.0420046	0.0443481	0.343559	0.0458383	0.0489134	0.367168	0.034132	0.0868169	0.701722	15.9471	11	0.143105	15.9861	12	0.191874	-0.00154454	0.00942223	0.872764
478	TLYUxh	6Gzz6d	CKD	M37190.metal.pos.txt.gz	17	0.0385803	0.0568571	0.497424	0.0385803	0.0490254	0.431314	-0.00967644	0.0679432	0.886749	-0.00475975	0.0743291	0.949735	0.0215995	0.0989055	0.830072	21.4552	15	0.122904	21.5203	16	0.159368	0.00128957	0.00604905	0.834052
479	hpmytj	IGuI30	CKD	M37202.metal.pos.txt.gz	22	-0.00590108	0.0434616	0.891998	-0.00590108	0.0461183	0.898184	-0.0295712	0.0693973	0.670024	-0.0423347	0.0713364	0.559217	-0.00522013	0.0848927	0.951579	18.6501	20	0.544663	18.6502	21	0.607569	-4.3121e-05	0.00451331	0.992472
480	giFgs3	f3VwlQ	CKD	M37203.metal.pos.txt.gz	19	0.041291	0.126365	0.74385	0.041291	0.0974247	0.671693	0.0673475	0.145283	0.642963	-0.0232588	0.179362	0.898261	0.228471	0.438705	0.609234	29.9313	17	0.0268447	30.2823	18	0.0347906	-0.00502647	0.0112578	0.66088
481	enmyKl	bI6dxF	CKD	M37253.metal.pos.txt.gz	13	0.163889	0.122381	0.180516	0.163889	0.144043	0.255214	0.354458	0.196887	0.0718106	0.349712	0.230844	0.155679	0.233785	0.319171	0.479196	8.60193	11	0.658583	8.66215	12	0.731484	-0.00183634	0.00748292	0.810662
482	CQ7InG	mlT1iw	CKD	M37459.metal.pos.txt.gz	3	-0.20088	0.0668517	0.00265708	-0.20088	0.111864	0.0725344	-0.172921	0.140523	0.218492	-0.146189	0.154645	0.444278	-0.478922	0.4237	0.461101	0.251395	1	0.616095	0.71429	2	0.699671	0.044829	0.0658897	0.619667
483	JgDYO2	wLUWbb	CKD	M37506.metal.pos.txt.gz	48	0.0400479	0.173411	0.81736	0.0400479	0.161511	0.804167	-0.0502757	0.237579	0.832406	-0.750892	0.560444	0.186747	0.3891	0.696803	0.579274	53.8671	46	0.198704	54.1807	47	0.219479	-0.00339251	0.00655587	0.607303
484	r4hZrt	vQH2PN	CKD	M38150.metal.pos.txt.gz	4	0.106182	0.19425	0.584636	0.106182	0.208376	0.610353	-0.0730875	0.238665	0.759426	-0.0702972	0.250225	0.797021	-0.383525	0.645079	0.612452	1.96361	2	0.374635	2.60704	3	0.456256	0.0125306	0.0156213	0.506635
485	mc0fDO	d3fQ13	CKD	M38178.metal.pos.txt.gz	10	-0.0358335	0.129388	0.781822	-0.0358335	0.118465	0.762284	0.0480482	0.148308	0.745956	0.0674562	0.161966	0.686813	0.269989	0.24763	0.307332	8.57129	8	0.37974	10.7363	9	0.294218	-0.0107875	0.00758875	0.192957
486	YIceBM	06Ts2U	CKD	M38768.metal.pos.txt.gz	14	0.100513	0.157827	0.524218	0.100513	0.189651	0.59612	0.00322404	0.25679	0.989983	-0.000293257	0.341292	0.999327	-0.0861345	0.435077	0.846378	8.77588	12	0.721945	9.00309	13	0.77271	0.00355179	0.00745127	0.64216
