# Supplementary material for: Mannose and glycine: Metabolites with potentially causal implications in chronic kidney disease pathogenesis
Source: PLoS One. 2024 Feb 14;19(2):e0298729. doi: 10.1371/journal.pone.0298729 (PMC10866514; doi:10.1371/journal.pone.0298729)
Supplement: S3 Table — (XLSX) [file pone.0298729.s010.xlsx]

## Sheet: Sheet1
SNP	Allele1	Allele2	Freq1	Effect	StdErr	P-value	n_total_sum
rs10224002	a	g	0.72	-0.1083	0.0102	2.651e-26	440290
rs1049518	a	g	0.38	0.0788	0.0094	5.422e-17	440290
rs1458038	t	c	0.31	-0.059	0.01	4.206e-09	440290
rs17730281	a	g	0.23	-0.0869	0.011	2.677e-15	440290
rs1889937	a	g	0.63	-0.0624	0.01	5.146e-10	388729
rs2484639	a	g	0.51	-0.0774	0.0092	2.95e-17	438949
rs2580350	a	g	0.55	0.055	0.0098	1.691e-08	402682
rs3925584	t	c	0.56	0.08	0.0092	4.675e-18	440210
rs4871907	a	c	0.55	-0.0628	0.0097	9.909e-11	402682
rs700221	a	g	0.59	-0.0719	0.0098	2.192e-13	402682
rs7908590	c	g	0.93	-0.1343	0.0188	8.993e-13	402682
rs881858	a	g	0.7	0.0616	0.0101	1.189e-09	439981
