# Supplementary material for: Mannose and glycine: Metabolites with potentially causal implications in chronic kidney disease pathogenesis
Source: PLoS One. 2024 Feb 14;19(2):e0298729. doi: 10.1371/journal.pone.0298729 (PMC10866514; doi:10.1371/journal.pone.0298729)
Supplement: S4 Table — (XLS) [file pone.0298729.s011.xls]

## Sheet: res
	id.exposure	id.outcome	outcome	exposure	nsnp	b_Inverse.variance.weighted..multiplicative.random.effects.	se_Inverse.variance.weighted..multiplicative.random.effects.	pval_Inverse.variance.weighted..multiplicative.random.effects.	b_Inverse.variance.weighted..fixed.effects.	se_Inverse.variance.weighted..fixed.effects.	pval_Inverse.variance.weighted..fixed.effects.	b_Weighted.median	se_Weighted.median	pval_Weighted.median	b_Weighted.mode	se_Weighted.mode	pval_Weighted.mode	b_MR.Egger	se_MR.Egger	pval_MR.Egger	Q_MR.Egger	Q_df_MR.Egger	Q_pval_MR.Egger	Q_Inverse.variance.weighted	Q_df_Inverse.variance.weighted	Q_pval_Inverse.variance.weighted	egger_intercept	se	pval
1	xolBtO	F7Galj	M00584.metal.pos.txt.gz	CKD	12	-0.00137827	0.0107498	0.89798	-0.00137827	0.00976748	0.887785	-0.00168813	0.0140972	0.904682	-0.00676514	0.0177706	0.710681	0.00972583	0.0481994	0.844132	13.2494	10	0.210061	13.3237	11	0.272694	-0.000889841	0.00375597	0.817506
2	xolBtO	Q4sI3S	M15630.metal.pos.txt.gz	CKD	12	0.0468223	0.0137746	0.000675886	0.0468223	0.0178527	0.00872365	0.0344644	0.0235461	0.143276	0.0277114	0.0317724	0.401745	-0.0295692	0.0779811	0.712478	5.53577	10	0.852643	6.54849	11	0.834381	0.00605664	0.00601846	0.33798
3	xolBtO	Fzzur8	M32338.metal.pos.txt.gz	CKD	12	-0.00745256	0.0134203	0.578676	-0.00745256	0.0105529	0.480058	-0.0101345	0.0161312	0.529836	-0.0345962	0.0292406	0.261688	-0.0291915	0.0628206	0.652113	17.5686	10	0.0626924	17.7899	11	0.0865851	0.00171492	0.00483133	0.729993
5	xolBtO	QaXVme	M37058.metal.pos.txt.gz	CKD	12	0.01928	0.00993844	0.0523871	0.01928	0.00921561	0.0364297	0.0251173	0.0129415	0.0522781	0.0306889	0.0190108	0.13476	0.0201057	0.0496701	0.694158	12.7929	10	0.235484	12.7932	11	0.307054	-6.57e-05	0.00386634	0.986769
