# Supplementary material for: Mannose and glycine: Metabolites with potentially causal implications in chronic kidney disease pathogenesis
Source: PLoS One. 2024 Feb 14;19(2):e0298729. doi: 10.1371/journal.pone.0298729 (PMC10866514; doi:10.1371/journal.pone.0298729)
Supplement: S5 Table — (XLSX) [file pone.0298729.s012.xlsx]

## Sheet: Sheet1
Result from Over Representation Analysis
	total	expected	hits	p-value	Holm-p	FDR
Methionine Metabolism	43	0.38	3	0.00486	0.476	0.432
Arginine and Proline Metabolism	53	0.47	3	0.00882	0.855	0.432
Betaine Metabolism	21	0.18	2	0.0132	1	0.432
Fatty Acid Biosynthesis	35	0.31	2	0.0352	1	0.861
Glycine and Serine Metabolism	59	0.52	2	0.0905	1	1
Phosphatidylethanolamine Biosynthesis	12	0.1	1	0.101	1	1
Bile Acid Biosynthesis	65	0.57	2	0.107	1	1
Phosphatidylcholine Biosynthesis	14	0.12	1	0.117	1	1
Beta Oxidation of Very Long Chain Fatty Acids	17	0.15	1	0.14	1	1
Alanine Metabolism	17	0.15	1	0.14	1	1
Glutathione Metabolism	21	0.18	1	0.171	1	1
Carnitine Synthesis	22	0.19	1	0.178	1	1
Glycerolipid Metabolism	25	0.22	1	0.2	1	1
Plasmalogen Synthesis	26	0.23	1	0.207	1	1
Mitochondrial Beta-Oxidation of Long Chain Saturated Fatty Acids	28	0.25	1	0.222	1	1
Phospholipid Biosynthesis	29	0.26	1	0.229	1	1
Urea Cycle	29	0.26	1	0.229	1	1
Ammonia Recycling	32	0.28	1	0.249	1	1
Fructose and Mannose Degradation	32	0.28	1	0.249	1	1
Fatty Acid Elongation In Mitochondria	35	0.31	1	0.27	1	1
Aspartate Metabolism	35	0.31	1	0.27	1	1
Galactose Metabolism	38	0.33	1	0.289	1	1
Porphyrin Metabolism	40	0.35	1	0.302	1	1
Fatty acid Metabolism	43	0.38	1	0.321	1	1
Steroid Biosynthesis	48	0.42	1	0.352	1	1
