# Supplementary material for: Mannose and glycine: Metabolites with potentially causal implications in chronic kidney disease pathogenesis
Source: PLoS One. 2024 Feb 14;19(2):e0298729. doi: 10.1371/journal.pone.0298729 (PMC10866514; doi:10.1371/journal.pone.0298729)
Supplement: S6 Table — (XLSX) [file pone.0298729.s013.xlsx]

## Sheet: Sheet1
Query	Match	HMDB	PubChem
1	mannose	D-Mannose	HMDB0000169
2	palmitate	Palmitic acid	HMDB0000220
3	stearate	Stearic acid	HMDB0000827
4	proline	L-Proline	HMDB0000162
5	citrulline	Citrulline	HMDB0000904
6	betaine	Betaine	HMDB0000043
7	caprate	Capric acid	HMDB0000511
8	choline	Choline	HMDB0000097
9	N-acetylornithine	N-Acetylornithine	HMDB0003357
10	glycine	Glycine	HMDB0000123
11	phenol sulfate	3-Carboxy-4-methyl-5-propyl-2-furanpropionic acid	HMDB0061112
12	p-acetamidophenylglucuronide	Acetaminophen glucuronide	HMDB0010316
13	palmitoleate	Palmitoleic acid	HMDB0003229
14	bradykinin	Bradykinin	HMDB0004246
15	X-08988	Unknown	-
16	X-06126	Unknown	-
17	X-11422	Unknown	-
18	X-12039	Unknown	-
19	X-12244	Unknown	-
20	X-12435	Unknown	-
21	X-12510	Unknown	-
22	X-12645	Unknown	-
23	X-12704	Unknown	-
24	X-12798	Unknown	-
25	X-13183	Unknown	-
26	X-14086	Unknown	-
27	X-14450	Unknown	-
28	X-14473	Unknown	-
29	pro-hydroxy-pro	No matched	-
30	hydroquinone sulfate	No matched	-
31	succinylcarnitine	No matched	-
32	2-methoxyacetaminophen sulfate*	No matched	-

## Sheet: Sheet2
exposure
M00584	mannose			mannose
M01336	palmitate (16:0)			palmitate
M01358	stearate (18:0)			stearate
M01898	proline			proline
M02132	citrulline			citrulline
M03141	betaine			betaine
M10642	caprate (10:0)			caprate
M15506	choline			choline
M15630	N-acetylornithine			N-acetylornithine
M32338	glycine			glycine
M32553	phenol sulfate			phenol sulfate
M33178	2-methoxyacetaminophen sulfate*			p-acetamidophenylglucuronide
M33423	p-acetamidophenylglucuronide			palmitoleate
M33447	palmitoleate (16:1n7)			bradykinin
M34420	bradykinin, des-arg(9)
M35127	pro-hydroxy-pro
M35322	hydroquinone sulfate
M37058	succinylcarnitine
